# Supplementary material for: Biphenyl-4-carbaldehyde azine
Source: Acta Crystallogr Sect E Struct Rep Online. 2008 Nov 26;64(Pt 12):o2444. doi: 10.1107/S1600536808038622 (PMC2959875; doi:10.1107/S1600536808038622)
Supplement: Supplementary file 1 [file e-64-o2444-sup1.cif]

##############################################################################
###                                                                        ###
###        Electronic paper (Acta Crystallographica Section E)             ###
###                                                                        ###
##############################################################################
#                                                                            #
# This CIF contains the data in a paper accepted for publication in Acta     #
# Crystallographica Section E. It conforms to the requirements of Notes      #
# for Authors for Section E, and has been peer reviewed under the auspices   #
# of the IUCr Commission on Journals.                                        #
#                                                                            #
# Full details of the Crystallographic Information File format               #
# are given in the paper "The Crystallographic Information File (CIF):       #
# a New Standard Archive File for Crystallography" by S. R. Hall, F. H.      #
# Allen and I. D. Brown [Acta Cryst. (1991), A47, 655-685].                  #
#                                                                            #
# The current version of the core CIF dictionary is obtainable from          #
# ftp://ftp.iucr.org/pub/cif_core.dic. The current version number is 2.4.    #
#                                                                            #
# Software is freely available for graphical display of the structure(s) in  #
# this CIF.  For information consult the CIF home page http://www.iucr.org/  #
# cif/home.html                                                              #
#                                                                            #
# This file may be used for bona fide research purposes within the           #
# scientific community so long as proper attribution is given to the journal # 
# article from which it was obtained.                                        #
#                                                                            #
##############################################################################
                                             
data_global
_audit_creation_method     SHELXL-97
_journal_date_recd_electronic     2008-11-18
_journal_date_accepted     2008-11-19
_journal_name_full     'Acta Crystallographica, Section E'
_journal_year     2008
_journal_volume     64
_journal_issue     12
_journal_page_first     o2444
_journal_page_last     o2444
_journal_paper_category     QO
_journal_coeditor_code     HB2856
_publ_contact_author
;
     Dr. Seik Weng Ng
     Department of Chemistry
     University of Malaya
     50603 Kuala Lumpur
     Malaysia
;
_publ_contact_author_email     seikweng@um.edu.my
_publ_contact_author_fax     '03 7967 4193'
_publ_contact_author_phone     '03 7967 6778'
_publ_section_title
;
Biphenyl-4-carbaldehyde azine
;
loop_
    _publ_author_name
    _publ_author_address
    'Yehye, Wagee A.'
;
     Department of Chemistry
     University of Malaya
     50603 Kuala Lumpur
     Malaysia
;
    'Ariffin, Azhar'
;
     Department of Chemistry
     University of Malaya
     50603 Kuala Lumpur
     Malaysia
;
    'Rahman, Noorsaadah A.'
;
     Department of Chemistry
     University of Malaya
     50603 Kuala Lumpur
     Malaysia
;
    'Ng, Seik Weng'
;
     Department of Chemistry
     University of Malaya
     50603 Kuala Lumpur
     Malaysia
;
_publ_section_synopsis     .
data_I
_audit_creation_method     SHELXL-97
_chemical_name_systematic
;
Biphenyl-4-carbaldehyde azine
;
_chemical_name_common     ?
_chemical_formula_moiety     'C26 H20 N2'
_chemical_formula_sum     'C26 H20 N2'
_chemical_formula_iupac     'C26 H20 N2'
_chemical_formula_weight     360.44
_chemical_melting_point     ?
_symmetry_cell_setting     Monoclinic
_symmetry_space_group_name_H-M     'P 21/c'
_symmetry_space_group_name_Hall     '-P 2ybc'
loop_
    _symmetry_equiv_pos_as_xyz
    'x, y, z'
    '-x, y+1/2, -z+1/2'
    '-x, -y, -z'
    'x, -y-1/2, z-1/2'
_cell_length_a     20.5417(6)
_cell_length_b     7.1358(2)
_cell_length_c     6.3402(2)
_cell_angle_alpha     90.00
_cell_angle_beta     93.632(2)
_cell_angle_gamma     90.00
_cell_volume     927.49(5)
_cell_formula_units_Z     2
_cell_measurement_reflns_used     1869
_cell_measurement_theta_min     2.9
_cell_measurement_theta_max     26.2
_cell_measurement_temperature     100(2)
_exptl_crystal_description     Prism
_exptl_crystal_colour     Yellow
_exptl_crystal_size_max     0.40
_exptl_crystal_size_mid     0.25
_exptl_crystal_size_min     0.10
_exptl_crystal_density_diffrn     1.291
_exptl_crystal_density_meas     ?
_exptl_crystal_density_method     'not measured'
_exptl_crystal_F_000     380
_exptl_absorpt_coefficient_mu     0.076
_exptl_absorpt_correction_type     None
_exptl_absorpt_process_details     ?
_exptl_absorpt_correction_T_min     ?
_exptl_absorpt_correction_T_max     ?
_diffrn_ambient_temperature     100(2)
_diffrn_radiation_type     MoK\a
_diffrn_radiation_wavelength     0.71073
_diffrn_radiation_source     'fine-focus sealed tube'
_diffrn_radiation_monochromator     graphite
_diffrn_measurement_device_type     'Bruker SMART APEX CCD'
_diffrn_measurement_method     \w
_diffrn_detector_area_resol_mean     ?
_diffrn_reflns_number     6044
_diffrn_reflns_av_R_equivalents     0.0253
_diffrn_reflns_av_sigmaI/netI     0.0294
_diffrn_reflns_theta_min     0.99
_diffrn_reflns_theta_max     27.50
_diffrn_reflns_theta_full     27.50
_diffrn_measured_fraction_theta_max     0.985
_diffrn_measured_fraction_theta_full     0.985
_diffrn_reflns_limit_h_min     -25
_diffrn_reflns_limit_h_max     26
_diffrn_reflns_limit_k_min     -8
_diffrn_reflns_limit_k_max     9
_diffrn_reflns_limit_l_min     -8
_diffrn_reflns_limit_l_max     8
_diffrn_standards_number     0
_diffrn_standards_interval_count     0
_diffrn_standards_interval_time     0
_diffrn_standards_decay_%     0
_reflns_number_total     2104
_reflns_number_gt     1607
_reflns_threshold_expression     I>2\s(I)
_refine_ls_structure_factor_coef     Fsqd
_refine_ls_matrix_type     full
_refine_ls_R_factor_all     0.0594
_refine_ls_R_factor_gt     0.0420
_refine_ls_wR_factor_gt     0.1092
_refine_ls_wR_factor_ref     0.1266
_refine_ls_goodness_of_fit_ref     1.055
_refine_ls_restrained_S_all     1.055
_refine_ls_number_reflns     2104
_refine_ls_number_parameters     127
_refine_ls_number_restraints     0
_refine_ls_hydrogen_treatment     constr
_refine_ls_weighting_scheme     calc
_refine_ls_weighting_details
         'calc w=1/[\s^2^(Fo^2^)+(0.0641P)^2^+0.2493P] where P=(Fo^2^+2Fc^2^)/3'
_atom_sites_solution_hydrogens     geom
_atom_sites_solution_primary     direct
_atom_sites_solution_secondary     difmap
_refine_ls_shift/su_max     0.001
_refine_ls_shift/su_mean     0.001
_refine_diff_density_max     0.311
_refine_diff_density_min     -0.212
_refine_ls_extinction_method     none
_refine_ls_extinction_coef     ?
loop_
    _atom_type_symbol
    _atom_type_description
    _atom_type_scat_dispersion_real
    _atom_type_scat_dispersion_imag
    _atom_type_scat_source
    'C' 'C' 0.0033 0.0016
                         'International Tables Vol C Tables 4.2.6.8 and 6.1.1.4'
    'H' 'H' 0.0000 0.0000
                         'International Tables Vol C Tables 4.2.6.8 and 6.1.1.4'
    'N' 'N' 0.0061 0.0033
                         'International Tables Vol C Tables 4.2.6.8 and 6.1.1.4'
_computing_data_collection     'APEX2 (Bruker, 2007)'
_computing_cell_refinement     'SAINT (Bruker, 2007)'
_computing_data_reduction     'SAINT (Bruker, 2007)'
_computing_structure_solution     'SHELXS97 (Sheldrick, 2008)'
_computing_structure_refinement     'SHELXL97 (Sheldrick, 2008)'
_computing_molecular_graphics     'X-SEED (Barbour, 2001)'
_computing_publication_material     'publCIF (Westrip, 2008)'
loop_
    _atom_site_type_symbol
    _atom_site_label
    _atom_site_fract_x
    _atom_site_fract_y
    _atom_site_fract_z
    _atom_site_U_iso_or_equiv
    _atom_site_adp_type
    _atom_site_calc_flag
    _atom_site_refinement_flags
    _atom_site_occupancy
    _atom_site_disorder_assembly
    _atom_site_disorder_group
    N N1 0.46654(6) 0.48506(18) 0.47390(19) 0.0260(3) Uani d . 1 . .
    C C1 0.45139(7) 0.5211(2) 0.2795(2) 0.0229(3) Uani d . 1 . .
    H H1 0.4847 0.5598 0.1916 0.027 Uiso calc R 1 . .
    C C2 0.38464(7) 0.50463(19) 0.1880(2) 0.0202(3) Uani d . 1 . .
    C C3 0.37032(7) 0.5594(2) -0.0206(2) 0.0218(3) Uani d . 1 . .
    H H3 0.4045 0.6006 -0.1034 0.026 Uiso calc R 1 . .
    C C4 0.30685(7) 0.5548(2) -0.1095(2) 0.0205(3) Uani d . 1 . .
    H H4 0.2983 0.5927 -0.2522 0.025 Uiso calc R 1 . .
    C C5 0.25534(6) 0.49541(19) 0.0078(2) 0.0169(3) Uani d . 1 . .
    C C6 0.27039(7) 0.43846(19) 0.2177(2) 0.0198(3) Uani d . 1 . .
    H H6 0.2363 0.3972 0.3008 0.024 Uiso calc R 1 . .
    C C7 0.33352(7) 0.4412(2) 0.3054(2) 0.0212(3) Uani d . 1 . .
    H H7 0.3424 0.3998 0.4467 0.025 Uiso calc R 1 . .
    C C8 0.18693(6) 0.49529(18) -0.08434(19) 0.0170(3) Uani d . 1 . .
    C C9 0.16848(7) 0.60293(19) -0.2631(2) 0.0202(3) Uani d . 1 . .
    H H9 0.2005 0.6745 -0.3287 0.024 Uiso calc R 1 . .
    C C10 0.10445(7) 0.6072(2) -0.3461(2) 0.0215(3) Uani d . 1 . .
    H H10 0.0932 0.6811 -0.4676 0.026 Uiso calc R 1 . .
    C C11 0.05681(7) 0.5041(2) -0.2529(2) 0.0200(3) Uani d . 1 . .
    H H11 0.0128 0.5083 -0.3084 0.024 Uiso calc R 1 . .
    C C12 0.07425(6) 0.39455(19) -0.0772(2) 0.0197(3) Uani d . 1 . .
    H H12 0.0420 0.3224 -0.0132 0.024 Uiso calc R 1 . .
    C C13 0.13839(6) 0.38970(19) 0.0054(2) 0.0186(3) Uani d . 1 . .
    H H13 0.1496 0.3133 0.1249 0.022 Uiso calc R 1 . .
loop_
    _atom_site_aniso_label
    _atom_site_aniso_U_11
    _atom_site_aniso_U_22
    _atom_site_aniso_U_33
    _atom_site_aniso_U_12
    _atom_site_aniso_U_13
    _atom_site_aniso_U_23
    N1 0.0154(6) 0.0334(7) 0.0285(7) -0.0007(5) -0.0034(5) -0.0004(5)
    C1 0.0174(7) 0.0249(8) 0.0261(7) 0.0009(5) -0.0003(5) -0.0009(6)
    C2 0.0171(7) 0.0195(7) 0.0235(7) 0.0013(5) -0.0018(5) -0.0020(5)
    C3 0.0181(7) 0.0244(7) 0.0231(7) -0.0002(5) 0.0028(5) 0.0015(5)
    C4 0.0205(7) 0.0229(7) 0.0178(6) 0.0009(5) 0.0002(5) 0.0015(5)
    C5 0.0168(7) 0.0149(6) 0.0187(6) 0.0012(5) -0.0017(5) -0.0015(5)
    C6 0.0188(7) 0.0209(7) 0.0196(6) -0.0007(5) 0.0013(5) 0.0015(5)
    C7 0.0221(7) 0.0225(7) 0.0186(6) 0.0005(5) -0.0020(5) 0.0007(5)
    C8 0.0185(7) 0.0164(6) 0.0160(6) 0.0012(5) -0.0010(5) -0.0028(5)
    C9 0.0203(7) 0.0201(7) 0.0200(6) -0.0024(5) 0.0000(5) 0.0025(5)
    C10 0.0245(7) 0.0213(7) 0.0182(6) 0.0011(5) -0.0036(5) 0.0020(5)
    C11 0.0170(7) 0.0227(7) 0.0197(6) 0.0018(5) -0.0037(5) -0.0036(5)
    C12 0.0185(7) 0.0210(7) 0.0196(6) -0.0016(5) 0.0022(5) -0.0010(5)
    C13 0.0195(7) 0.0191(7) 0.0169(6) 0.0008(5) -0.0004(5) 0.0010(5)
_geom_special_details
;
All e.s.d.'s (except the e.s.d. in the dihedral angle between two l.s. planes)
are estimated using the full covariance matrix. The cell e.s.d.'s are taken
into account individually in the estimation of e.s.d.'s in distances, angles
and torsion angles; correlations between e.s.d.'s in cell parameters are only
used when they are defined by crystal symmetry. An approximate (isotropic)
treatment of cell e.s.d.'s is used for estimating e.s.d.'s involving l.s.
planes.
;
loop_
    _geom_bond_atom_site_label_1
    _geom_bond_atom_site_label_2
    _geom_bond_site_symmetry_2
    _geom_bond_distance
    _geom_bond_publ_flag
    N1 C1 . 1.2784(19) ?
    N1 N1 3_666 1.410(2) ?
    C1 C2 . 1.4592(18) ?
    C1 H1 . 0.9500 ?
    C2 C3 . 1.3927(18) ?
    C2 C7 . 1.4006(19) ?
    C3 C4 . 1.3874(18) ?
    C3 H3 . 0.9500 ?
    C4 C5 . 1.3969(19) ?
    C4 H4 . 0.9500 ?
    C5 C6 . 1.4073(18) ?
    C5 C8 . 1.4873(17) ?
    C6 C7 . 1.3784(18) ?
    C6 H6 . 0.9500 ?
    C7 H7 . 0.9500 ?
    C8 C13 . 1.3989(18) ?
    C8 C9 . 1.4012(18) ?
    C9 C10 . 1.3858(19) ?
    C9 H9 . 0.9500 ?
    C10 C11 . 1.3863(19) ?
    C10 H10 . 0.9500 ?
    C11 C12 . 1.3888(19) ?
    C11 H11 . 0.9500 ?
    C12 C13 . 1.3870(18) ?
    C12 H12 . 0.9500 ?
    C13 H13 . 0.9500 ?
loop_
    _geom_angle_atom_site_label_1
    _geom_angle_atom_site_label_2
    _geom_angle_atom_site_label_3
    _geom_angle_site_symmetry_1
    _geom_angle_site_symmetry_3
    _geom_angle
    _geom_angle_publ_flag
    C1 N1 N1 . 3_666 111.73(15) ?
    N1 C1 C2 . . 122.17(13) ?
    N1 C1 H1 . . 118.9 ?
    C2 C1 H1 . . 118.9 ?
    C3 C2 C7 . . 118.38(12) ?
    C3 C2 C1 . . 119.45(13) ?
    C7 C2 C1 . . 122.14(12) ?
    C4 C3 C2 . . 121.03(12) ?
    C4 C3 H3 . . 119.5 ?
    C2 C3 H3 . . 119.5 ?
    C3 C4 C5 . . 121.01(12) ?
    C3 C4 H4 . . 119.5 ?
    C5 C4 H4 . . 119.5 ?
    C4 C5 C6 . . 117.55(12) ?
    C4 C5 C8 . . 121.34(11) ?
    C6 C5 C8 . . 121.11(12) ?
    C7 C6 C5 . . 121.48(12) ?
    C7 C6 H6 . . 119.3 ?
    C5 C6 H6 . . 119.3 ?
    C6 C7 C2 . . 120.53(12) ?
    C6 C7 H7 . . 119.7 ?
    C2 C7 H7 . . 119.7 ?
    C13 C8 C9 . . 117.44(12) ?
    C13 C8 C5 . . 121.38(11) ?
    C9 C8 C5 . . 121.17(12) ?
    C10 C9 C8 . . 121.38(12) ?
    C10 C9 H9 . . 119.3 ?
    C8 C9 H9 . . 119.3 ?
    C9 C10 C11 . . 120.34(12) ?
    C9 C10 H10 . . 119.8 ?
    C11 C10 H10 . . 119.8 ?
    C10 C11 C12 . . 119.17(12) ?
    C10 C11 H11 . . 120.4 ?
    C12 C11 H11 . . 120.4 ?
    C13 C12 C11 . . 120.49(13) ?
    C13 C12 H12 . . 119.8 ?
    C11 C12 H12 . . 119.8 ?
    C12 C13 C8 . . 121.16(12) ?
    C12 C13 H13 . . 119.4 ?
    C8 C13 H13 . . 119.4 ?
loop_
    _geom_torsion_atom_site_label_1
    _geom_torsion_atom_site_label_2
    _geom_torsion_atom_site_label_3
    _geom_torsion_atom_site_label_4
    _geom_torsion_site_symmetry_1
    _geom_torsion_site_symmetry_2
    _geom_torsion_site_symmetry_3
    _geom_torsion_site_symmetry_4
    _geom_torsion
    _geom_torsion_publ_flag
    N1 N1 C1 C2 3_666 . . . -178.70(14) ?
    N1 C1 C2 C3 . . . . 175.14(14) ?
    N1 C1 C2 C7 . . . . -2.6(2) ?
    C7 C2 C3 C4 . . . . 1.2(2) ?
    C1 C2 C3 C4 . . . . -176.66(13) ?
    C2 C3 C4 C5 . . . . 0.1(2) ?
    C3 C4 C5 C6 . . . . -0.8(2) ?
    C3 C4 C5 C8 . . . . 178.21(13) ?
    C4 C5 C6 C7 . . . . 0.1(2) ?
    C8 C5 C6 C7 . . . . -178.86(12) ?
    C5 C6 C7 C2 . . . . 1.2(2) ?
    C3 C2 C7 C6 . . . . -1.8(2) ?
    C1 C2 C7 C6 . . . . 175.96(13) ?
    C4 C5 C8 C13 . . . . 161.70(13) ?
    C6 C5 C8 C13 . . . . -19.36(19) ?
    C4 C5 C8 C9 . . . . -19.07(19) ?
    C6 C5 C8 C9 . . . . 159.86(13) ?
    C13 C8 C9 C10 . . . . 0.99(19) ?
    C5 C8 C9 C10 . . . . -178.27(12) ?
    C8 C9 C10 C11 . . . . 0.1(2) ?
    C9 C10 C11 C12 . . . . -0.9(2) ?
    C10 C11 C12 C13 . . . . 0.7(2) ?
    C11 C12 C13 C8 . . . . 0.5(2) ?
    C9 C8 C13 C12 . . . . -1.26(19) ?
    C5 C8 C13 C12 . . . . 177.99(12) ?
