# Supplementary material for: Biphenyl-4-carbaldehyde azine
Source: Acta Crystallogr Sect E Struct Rep Online. 2008 Nov 26;64(Pt 12):o2444. doi: 10.1107/S1600536808038622 (PMC2959875; doi:10.1107/S1600536808038622)
Supplement: Supplementary file 2 [file e-64-o2444-Isup2.hkl]

# 
# h,k,l, Fc-squared, Fo-squared, sigma(Fo-squared) and status flag 
# 
data_I
_shelx_title '  P21/c' 
_shelx_refln_list_code          4 
_shelx_F_calc_maximum      175.22 
_exptl_crystal_F_000       388.00 
_reflns_d_resolution_high  0.7696 
 
loop_ 
 _symmetry_equiv_pos_as_xyz 
 'x, y, z' 
 '-x, y+1/2, -z+1/2' 
 '-x, -y, -z' 
 'x, -y-1/2, z-1/2' 
 
_cell_length_a    20.5417 
_cell_length_b     7.1358 
_cell_length_c     6.3402 
_cell_angle_alpha  90.000 
_cell_angle_beta   93.632 
_cell_angle_gamma  90.000 
 
_shelx_F_squared_multiplier     1.000 
 
loop_ 
 _refln_index_h 
 _refln_index_k 
 _refln_index_l 
 _refln_F_squared_calc 
 _refln_F_squared_meas 
 _refln_F_squared_sigma 
 _refln_observed_status 
   1   0   0       26.25        0.03      0.04 o 
   4   0   0     1014.65      929.38     16.83 o 
   5   0   0     1542.70     1408.16     28.18 o 
   6   0   0        0.03       -0.47      1.21 o 
   7   0   0       97.16       88.81      3.44 o 
   8   0   0      189.32      193.20      4.62 o 
   9   0   0      744.17      738.64     11.06 o 
  10   0   0      742.95      719.64     14.17 o 
  11   0   0     1286.67     1365.82     25.83 o 
  12   0   0      104.66      103.08      3.10 o 
  13   0   0      403.46      412.71     14.14 o 
  14   0   0      711.86      669.99     11.15 o 
  15   0   0      401.53      395.94      7.74 o 
  16   0   0      258.21      237.49      5.76 o 
  17   0   0       13.67       12.03      2.97 o 
  18   0   0        1.87        2.41      2.41 o 
  19   0   0       45.78       47.61      4.23 o 
  20   0   0        6.59        8.16      3.88 o 
  21   0   0        0.00        3.12      3.82 o 
  22   0   0        6.81        9.85      4.37 o 
  23   0   0        3.90        2.30      4.18 o 
  24   0   0        0.01       -1.46      4.21 o 
  25   0   0      366.86      490.25     18.19 o 
  26   0   0        6.06       13.64      5.61 o 
   1   1   0        1.32        1.23      0.23 o 
   2   1   0       46.34       43.13      0.72 o 
   3   1   0       18.14       15.20      0.53 o 
   4   1   0      243.08      218.89      2.64 o 
   5   1   0      134.80      125.61      1.63 o 
   6   1   0        8.15        8.85      0.50 o 
   7   1   0        1.37        1.15      0.43 o 
   8   1   0       11.65       14.91      0.87 o 
   9   1   0      222.45      238.80      3.69 o 
  10   1   0       27.45       30.22      1.29 o 
  11   1   0      300.22      313.58      4.72 o 
  12   1   0      116.43      114.20      2.33 o 
  13   1   0       67.72       65.89      1.87 o 
  14   1   0      243.44      234.12      3.80 o 
  15   1   0      106.92      107.75      2.56 o 
  16   1   0      353.87      338.63      5.07 o 
  17   1   0       29.22       30.78      1.77 o 
  18   1   0       24.42       23.30      2.08 o 
  19   1   0        0.21        0.89      1.24 o 
  20   1   0       78.85       73.95      3.25 o 
  21   1   0       32.07       27.90      2.38 o 
  22   1   0        0.27       -1.05      2.73 o 
  23   1   0        0.28       -0.79      2.76 o 
  24   1   0        0.08       -2.87      2.96 o 
  25   1   0       12.33       13.92      3.95 o 
  26   1   0        0.63       -4.57      3.42 o 
   0   2   0    30703.17    29855.83    508.00 o 
   1   2   0     1782.37     1730.77     14.57 o 
   2   2   0       55.48       61.85      1.53 o 
   3   2   0      124.97      127.94      1.76 o 
   4   2   0      121.75      105.22      1.60 o 
   5   2   0       73.26       66.57      1.30 o 
   6   2   0        1.69        1.56      0.45 o 
   7   2   0       78.44       75.73      1.63 o 
   8   2   0       88.72       94.99      2.43 o 
   9   2   0      317.05      329.23      3.72 o 
  10   2   0      416.61      422.73      4.56 o 
  11   2   0      764.19      818.43      8.70 o 
  12   2   0      199.60      186.81      2.99 o 
  13   2   0      154.31      164.60      2.85 o 
  14   2   0      664.06      622.51      7.27 o 
  15   2   0      343.47      340.63      4.76 o 
  16   2   0      301.65      286.34      4.74 o 
  17   2   0        0.41       -0.20      0.94 o 
  18   2   0        3.41        1.11      1.41 o 
  19   2   0       30.30       31.99      2.72 o 
  20   2   0        0.16       -0.98      1.40 o 
  21   2   0        2.22        1.68      1.62 o 
  22   2   0        2.41        2.87      2.19 o 
  23   2   0        2.10        1.05      1.74 o 
  24   2   0        0.04        3.31      3.12 o 
  25   2   0      249.39      292.03      9.82 o 
  26   2   0       10.99       17.45      4.38 o 
   1   3   0        0.01       -0.18      0.41 o 
   2   3   0       68.85       67.40      1.36 o 
   3   3   0      157.44      151.28      2.27 o 
   4   3   0      219.00      219.18      2.82 o 
   5   3   0      259.12      273.64      3.93 o 
   6   3   0       25.06       24.69      1.01 o 
   7   3   0        9.54       12.32      1.22 o 
   8   3   0       25.58       31.36      1.26 o 
   9   3   0      123.82      124.44      2.46 o 
  10   3   0       21.33       22.01      1.33 o 
  11   3   0      477.18      494.10      5.43 o 
  12   3   0       33.33       32.46      1.28 o 
  13   3   0        7.96        8.11      0.95 o 
  14   3   0      826.92      827.94      9.31 o 
  15   3   0      275.35      290.39      5.43 o 
  16   3   0      842.36      857.19     15.05 o 
  17   3   0        6.32        6.26      1.87 o 
  18   3   0       47.38       48.23      2.89 o 
  19   3   0       12.55       12.73      2.01 o 
  20   3   0      176.96      170.52      4.97 o 
  21   3   0       67.55       63.83      3.45 o 
  22   3   0        6.52        5.33      1.90 o 
  23   3   0        3.83        3.06      1.94 o 
  24   3   0        1.11        1.00      1.89 o 
  25   3   0       38.79       50.68      5.29 o 
   0   4   0      507.06      579.71      9.22 o 
   1   4   0     1268.97     1298.66     13.32 o 
   2   4   0       52.24       46.89      1.72 o 
   3   4   0       71.06       80.93      1.95 o 
   4   4   0      984.87     1003.05      9.55 o 
   5   4   0      307.10      341.32      4.18 o 
   6   4   0       18.82       23.62      1.11 o 
   7   4   0       68.19       79.18      1.86 o 
   8   4   0       38.91       45.77      1.65 o 
   9   4   0       57.60       65.11      1.95 o 
  10   4   0      121.13      130.64      2.80 o 
  11   4   0      158.12      165.99      3.28 o 
  12   4   0      289.46      293.93      4.03 o 
  13   4   0        4.52        4.64      1.03 o 
  14   4   0      449.33      439.52      6.32 o 
  15   4   0      199.44      198.76      6.08 o 
  16   4   0      200.29      187.28      6.03 o 
  17   4   0        1.16        2.52      2.74 o 
  18   4   0        0.02       -0.17      1.83 o 
  19   4   0        6.71        5.58      1.92 o 
  20   4   0       62.57       66.64      3.58 o 
  21   4   0       27.69       21.91      3.53 o 
  22   4   0        0.27       -2.33      1.68 o 
  23   4   0        0.09        3.17      2.03 o 
  24   4   0        0.14        2.60      2.40 o 
   1   5   0        1.05        0.08      0.57 o 
   2   5   0       23.05       23.42      2.31 o 
   3   5   0      153.81      164.22      3.11 o 
   4   5   0        0.26        1.21      1.21 o 
   5   5   0       23.64       24.55      1.41 o 
   6   5   0       18.44       18.56      1.31 o 
   7   5   0        0.96        0.54      0.83 o 
   8   5   0       10.96       12.46      1.08 o 
   9   5   0        4.71        6.96      1.28 o 
  10   5   0        0.00        0.03      0.86 o 
  11   5   0       62.28       65.78      2.25 o 
  12   5   0      109.07      113.96      2.93 o 
  13   5   0      233.93      249.12      5.49 o 
  14   5   0      356.14      360.77      6.99 o 
  15   5   0       37.44       36.28      3.23 o 
  16   5   0       31.85       30.38      3.14 o 
  17   5   0      173.11      179.06     15.42 o 
  18   5   0        0.36        1.83      2.10 o 
  19   5   0       46.43       40.67      3.75 o 
  20   5   0        5.39        4.26      2.13 o 
  21   5   0        1.84       -2.64      1.76 o 
  22   5   0       20.52       20.93      2.90 o 
   0   6   0       18.21       22.24      1.94 o 
   1   6   0       60.19       69.76      2.14 o 
   2   6   0      100.07       99.44      2.62 o 
   3   6   0       58.04       54.88      1.80 o 
   4   6   0      231.99      246.00      7.26 o 
   5   6   0      223.64      229.52      4.69 o 
   6   6   0       57.02       58.37      2.38 o 
   7   6   0       28.79       32.37      1.79 o 
   8   6   0        8.60        7.54      1.34 o 
   9   6   0       22.29       25.99      1.90 o 
  10   6   0       38.76       39.97      2.26 o 
  11   6   0       20.57       15.88      1.73 o 
  12   6   0       99.59      100.13      3.56 o 
  13   6   0        1.26        2.52      2.67 o 
  14   6   0      189.51      182.02      4.94 o 
  15   6   0       94.56      100.92      3.84 o 
  16   6   0       90.34       90.21      8.38 o 
  17   6   0        7.43        5.95      2.46 o 
  18   6   0        2.16        4.74      2.49 o 
  19   6   0        3.81        1.89      2.35 o 
  20   6   0       94.57       95.31      5.71 o 
   1   7   0        1.09        2.23      1.56 o 
   2   7   0       11.54        9.04      2.02 o 
   3   7   0       66.15       65.02      3.65 o 
   4   7   0       22.70       27.00      3.43 o 
   5   7   0        6.34        5.24      3.71 o 
   6   7   0        2.52        3.46      2.12 o 
   7   7   0        1.02       -0.12      1.66 o 
   8   7   0        0.15        2.30      2.18 o 
   9   7   0        0.14        0.85      2.03 o 
   0   8   0      203.01      191.27      9.25 o 
   1   8   0      103.60      107.27      4.93 o 
   2   8   0       62.66       69.16      4.26 o 
   3   8   0      290.06      273.15      7.97 o 
   4   8   0        2.72        2.19      2.03 o 
   5   8   0       34.78       27.29      3.17 o 
   6   8   0       59.88       48.87      3.83 o 
   7   8   0        5.84        6.79      3.03 o 
   1   9   0        0.33        2.21      2.23 o 
   2   9   0        7.92        5.82      3.53 o 
   3   9   0        7.04        6.89      2.64 o 
   4   9   0        8.65        6.39      2.77 o 
 -26   1   1        8.02        3.87      3.94 o 
 -25   1   1        8.97        9.51      3.74 o 
 -24   1   1       22.87       27.11      4.19 o 
 -23   1   1        0.10       -0.08      1.68 o 
 -22   1   1        9.59        8.19      2.04 o 
 -21   1   1       92.72       93.98      3.82 o 
 -20   1   1      175.74      185.98      4.11 o 
 -19   1   1        0.09        1.70      1.00 o 
 -18   1   1      446.36      452.64      6.66 o 
 -17   1   1      773.77      808.01     11.06 o 
 -16   1   1     3986.12     3817.53     41.61 o 
 -15   1   1        1.61        3.06      0.98 o 
 -14   1   1       59.15       57.32      2.17 o 
 -13   1   1        0.02       -0.04      0.73 o 
 -12   1   1      108.27      114.74      3.68 o 
 -11   1   1        0.06        0.41      0.67 o 
 -10   1   1       29.49       35.42      1.50 o 
  -9   1   1        6.51        6.44      1.28 o 
  -8   1   1        0.13       -0.92      0.65 o 
  -7   1   1      306.68      344.06      4.67 o 
  -6   1   1     1244.50     1165.79     12.82 o 
  -5   1   1      866.21      828.05      9.35 o 
  -4   1   1     1976.70     1841.66     23.84 o 
  -3   1   1       92.26       86.56      3.08 o 
  -2   1   1    21102.17    20153.72    249.67 o 
  -1   1   1      478.29      460.52      7.54 o 
   0   1   1     4193.75     4103.25     69.30 o 
   1   1   1      648.45      630.35      7.15 o 
   2   1   1      798.46      726.86      5.89 o 
   3   1   1     1199.95     1145.71     10.10 o 
   4   1   1        0.49       -0.33      0.39 o 
   5   1   1       74.22       73.15      1.54 o 
   6   1   1       95.80       84.01      1.49 o 
   7   1   1      329.11      331.24      4.19 o 
   8   1   1      613.05      609.76      6.91 o 
   9   1   1     5430.32     5753.05     47.29 o 
  10   1   1        1.18        1.19      0.50 o 
  11   1   1       10.19       14.22      0.79 o 
  12   1   1       12.96       13.53      0.98 o 
  13   1   1        1.27        2.98      1.33 o 
  14   1   1      212.24      219.33      3.47 o 
  15   1   1       14.92       19.03      1.62 o 
  16   1   1        1.20        0.54      1.08 o 
  17   1   1        0.90        0.64      1.31 o 
  18   1   1      142.80      116.66      3.62 o 
  19   1   1       91.52       74.65      5.11 o 
  20   1   1      127.24       98.77      5.10 o 
  21   1   1       10.75        7.26      2.89 o 
  22   1   1       12.25        9.03      4.06 o 
  23   1   1      100.51      118.64      6.18 o 
  24   1   1        0.00        0.34      3.14 o 
  25   1   1       16.13       25.38      4.57 o 
  26   1   1        7.34       13.77      4.33 o 
 -26   2   1        0.51       -1.21      3.75 o 
 -25   2   1        0.00        0.44      3.56 o 
 -24   2   1        0.85       -0.88      2.23 o 
 -23   2   1        1.60       -2.19      1.56 o 
 -22   2   1        4.15        3.21      1.94 o 
 -21   2   1        0.51       -2.90      2.24 o 
 -20   2   1       16.56       13.67      2.54 o 
 -19   2   1      103.51      100.92      4.47 o 
 -18   2   1       41.27       43.07      3.10 o 
 -17   2   1        0.02        0.80      1.10 o 
 -16   2   1      290.66      287.89      5.40 o 
 -15   2   1      192.66      194.57      4.17 o 
 -14   2   1       37.35       41.30      2.72 o 
 -13   2   1       29.38       31.06      1.68 o 
 -12   2   1      101.04      100.53      2.06 o 
 -11   2   1      216.00      206.95      3.89 o 
 -10   2   1       10.01       11.14      0.76 o 
  -9   2   1        1.62        1.98      0.46 o 
  -8   2   1       14.74       17.51      0.76 o 
  -7   2   1      695.38      748.58      7.84 o 
  -6   2   1      811.47      841.26      8.59 o 
  -5   2   1      393.63      384.07      4.37 o 
  -4   2   1      215.24      219.66      2.80 o 
  -3   2   1      359.77      343.97      3.91 o 
  -2   2   1    10230.58    10196.67     92.02 o 
  -1   2   1        2.79        0.54      1.63 o 
   0   2   1     3047.49     2943.53     41.76 o 
   1   2   1      282.86      280.59      3.47 o 
   2   2   1      631.05      613.25      7.63 o 
   3   2   1      542.75      522.14      6.87 o 
   4   2   1       79.55       73.38      1.89 o 
   5   2   1       29.59       31.16      1.32 o 
   6   2   1        0.00       -0.70      0.47 o 
   7   2   1        0.11       -0.42      0.43 o 
   8   2   1       18.15       18.79      0.94 o 
   9   2   1       11.28       12.67      0.87 o 
  10   2   1       19.95       23.38      1.10 o 
  11   2   1       21.79       23.02      1.15 o 
  12   2   1       58.77       62.36      1.76 o 
  13   2   1      116.12      115.67      2.42 o 
  14   2   1      282.76      266.11      3.97 o 
  15   2   1        0.12        0.35      0.78 o 
  16   2   1        8.66        7.49      1.23 o 
  17   2   1        6.64        5.20      1.18 o 
  18   2   1      186.49      162.66      3.73 o 
  19   2   1       86.90       86.54      2.86 o 
  20   2   1       48.59       41.64      2.25 o 
  21   2   1        0.32       -0.84      2.65 o 
  22   2   1        3.41        2.07      2.88 o 
  23   2   1       18.82       36.40      4.37 o 
  24   2   1        2.29        3.31      3.40 o 
  25   2   1       41.84       71.74      5.91 o 
 -25   3   1        5.43        2.59      2.18 o 
 -24   3   1       26.25       20.19      2.79 o 
 -23   3   1       29.83       27.70      2.89 o 
 -22   3   1       40.14       34.31      3.02 o 
 -21   3   1        6.73        5.42      2.18 o 
 -20   3   1        6.06        5.94      2.16 o 
 -19   3   1       70.00       68.90      3.97 o 
 -18   3   1       12.54       14.07      2.94 o 
 -17   3   1      367.64      360.78     12.08 o 
 -16   3   1     1050.23     1021.11     13.47 o 
 -15   3   1      182.07      186.39      4.23 o 
 -14   3   1        2.01        3.39      1.11 o 
 -13   3   1       39.59       39.36      2.04 o 
 -12   3   1      235.67      252.45      3.78 o 
 -11   3   1      197.66      220.55      3.38 o 
 -10   3   1       41.53       44.53      1.33 o 
  -9   3   1        3.51        4.00      0.67 o 
  -8   3   1        1.95        1.53      0.55 o 
  -7   3   1      281.21      317.90      4.18 o 
  -6   3   1      603.40      637.87      6.28 o 
  -5   3   1      187.60      196.39      2.55 o 
  -4   3   1      331.50      323.18      3.57 o 
  -3   3   1      678.15      684.10      6.46 o 
  -2   3   1     3929.16     4065.15     33.43 o 
  -1   3   1      350.21      348.94      3.87 o 
   0   3   1      152.47      165.84      2.89 o 
   1   3   1       93.48       95.39      1.98 o 
   2   3   1      266.24      267.60      4.39 o 
   3   3   1        1.79        1.11      0.64 o 
   4   3   1      208.76      209.30      4.56 o 
   5   3   1      288.18      307.06      4.95 o 
   6   3   1       40.09       39.34      1.69 o 
   7   3   1       34.23       37.32      2.05 o 
   8   3   1      275.38      268.40      4.78 o 
   9   3   1      430.78      459.86      5.99 o 
  10   3   1      402.02      378.63      5.29 o 
  11   3   1       18.17       23.16      1.25 o 
  12   3   1        0.43       -0.04      0.66 o 
  13   3   1      427.27      407.13      5.45 o 
  14   3   1      395.35      366.29      5.39 o 
  15   3   1       86.69       89.06      2.98 o 
  16   3   1       15.52       15.18      1.32 o 
  17   3   1       56.34       57.15      2.37 o 
  18   3   1        3.09        4.37      1.24 o 
  19   3   1        6.21        4.56      1.85 o 
  20   3   1       80.53       67.23      3.38 o 
  21   3   1        1.76        1.76      1.67 o 
  22   3   1        6.05        4.31      2.04 o 
  23   3   1      111.29      127.74      6.54 o 
  24   3   1        0.06        0.00      3.40 o 
 -24   4   1        0.37       -2.11      1.88 o 
 -23   4   1        0.19        1.62      2.15 o 
 -22   4   1       12.20       16.07      5.93 o 
 -21   4   1        6.37        3.80      2.28 o 
 -20   4   1        0.72        5.13      2.30 o 
 -19   4   1       27.48       27.21      3.14 o 
 -18   4   1        1.47        1.26      1.83 o 
 -17   4   1        5.61        3.18      1.83 o 
 -16   4   1       93.49       95.21      7.75 o 
 -15   4   1        9.87       12.82      2.06 o 
 -14   4   1        5.14        4.34      1.30 o 
 -13   4   1       75.27       79.06      2.83 o 
 -12   4   1       14.34       17.57      1.65 o 
 -11   4   1       94.22      102.44      2.73 o 
 -10   4   1        0.20       -1.19      0.79 o 
  -9   4   1        0.40        0.74      0.73 o 
  -8   4   1       37.97       38.59      1.34 o 
  -7   4   1      219.53      236.40      3.24 o 
  -6   4   1      141.13      159.72      2.50 o 
  -5   4   1      488.23      512.81      5.45 o 
  -4   4   1       16.52       16.48      0.86 o 
  -3   4   1      353.26      336.26      3.88 o 
  -2   4   1     2199.38     2315.91     19.81 o 
  -1   4   1       84.62       82.72      3.02 o 
   0   4   1      615.79      636.23      5.87 o 
   1   4   1       93.14       86.38      3.64 o 
   2   4   1        2.87        5.40      0.84 o 
   3   4   1      199.44      209.38      4.04 o 
   4   4   1       35.72       40.33      1.80 o 
   5   4   1       21.77       25.22      1.54 o 
   6   4   1        8.95        9.73      1.21 o 
   7   4   1        7.80        9.40      1.17 o 
   8   4   1       16.10       19.72      1.52 o 
   9   4   1       36.19       39.79      3.04 o 
  10   4   1        5.91        5.59      1.19 o 
  11   4   1       72.68       77.24      2.78 o 
  12   4   1      140.39      149.08      3.92 o 
  13   4   1       31.77       33.82      1.68 o 
  14   4   1      147.62      147.60      3.10 o 
  15   4   1       24.09       26.67      1.61 o 
  16   4   1        3.53        2.84      1.02 o 
  17   4   1       12.28       13.78      1.70 o 
  18   4   1      101.05       99.28      3.85 o 
  19   4   1       85.28       86.83      3.71 o 
  20   4   1       82.30       78.45      3.80 o 
  21   4   1       11.11        8.78      3.38 o 
  22   4   1        5.88        0.24      3.20 o 
  23   4   1       24.89       35.03      4.55 o 
 -22   5   1      126.33      139.75      6.37 o 
 -21   5   1       11.34       13.60      3.01 o 
 -20   5   1       90.92       91.62      6.41 o 
 -19   5   1       20.79       25.53      3.24 o 
 -18   5   1       35.57       38.53      3.56 o 
 -17   5   1       76.67       76.31      5.64 o 
 -16   5   1       73.71       75.83      4.15 o 
 -15   5   1      137.31      141.67      5.31 o 
 -14   5   1       18.34       20.25      2.59 o 
 -13   5   1       99.94      104.27      4.36 o 
 -12   5   1      100.99       95.75      4.82 o 
 -11   5   1      123.22      122.09      4.45 o 
 -10   5   1        0.01       -0.42      1.66 o 
  -9   5   1        2.88        2.06      1.01 o 
  -8   5   1        1.51        1.92      0.76 o 
  -7   5   1       67.23       73.58      1.88 o 
  -6   5   1      161.87      177.13      4.52 o 
  -5   5   1       22.30       26.97      1.23 o 
  -4   5   1       43.30       43.06      1.42 o 
  -3   5   1      363.17      368.20      4.43 o 
  -2   5   1      482.84      501.56      5.50 o 
  -1   5   1      115.89      115.73      5.42 o 
   0   5   1        6.43        5.80      0.97 o 
   1   5   1       26.10       29.43      1.51 o 
   2   5   1      293.95      303.68      4.00 o 
   3   5   1      130.24      141.33      3.09 o 
   4   5   1      279.19      297.69      5.45 o 
   5   5   1      347.85      378.49      6.40 o 
   6   5   1       42.39       46.19      2.18 o 
   7   5   1       26.57       30.60      1.94 o 
   8   5   1       41.31       42.72      2.25 o 
   9   5   1        7.10        6.09      1.44 o 
  10   5   1      210.95      207.29      4.70 o 
  11   5   1        0.01       -0.89      1.08 o 
  12   5   1       72.37       66.42      2.86 o 
  13   5   1      577.77      598.49      9.60 o 
  14   5   1     1242.55     1272.63     17.06 o 
  15   5   1       19.40       25.31      2.22 o 
  16   5   1       32.34       34.97      4.79 o 
  17   5   1       25.12       17.55      5.15 o 
  18   5   1       46.90       51.62      4.06 o 
  19   5   1        0.04       -5.06      3.94 o 
  20   5   1       39.44       39.87      6.58 o 
  21   5   1        1.17       -2.27      4.46 o 
 -20   6   1       13.91       13.70      4.12 o 
 -19   6   1        0.43        1.58      2.79 o 
 -18   6   1       21.74       21.28      4.24 o 
 -17   6   1       10.90        9.91      3.49 o 
 -16   6   1        9.10        9.82      3.40 o 
 -15   6   1      112.44      112.90      7.12 o 
 -14   6   1      118.42      109.44      6.85 o 
 -13   6   1       45.04       42.56      4.73 o 
 -12   6   1       26.16       29.56      4.12 o 
 -11   6   1        1.75       -0.53      1.55 o 
 -10   6   1        6.29        5.69      1.92 o 
  -9   6   1        0.06        1.29      1.58 o 
  -8   6   1       43.99       44.31      2.37 o 
  -7   6   1        3.66        5.01      1.29 o 
  -6   6   1       25.12       25.38      1.94 o 
  -5   6   1      210.56      220.36      5.11 o 
  -4   6   1      135.47      144.79      4.76 o 
  -3   6   1      775.07      757.28     13.35 o 
  -2   6   1       51.64       60.57      2.57 o 
  -1   6   1       96.53       98.07      3.12 o 
   0   6   1        3.74        5.53      2.19 o 
   1   6   1      188.16      203.44      4.00 o 
   2   6   1       68.80       68.97      2.39 o 
   3   6   1       16.18       18.82      1.74 o 
   4   6   1        1.60        0.35      1.08 o 
   5   6   1        0.30        2.46      1.17 o 
   6   6   1       35.10       35.87      2.99 o 
   7   6   1       11.51        8.77      1.49 o 
   8   6   1        8.31        6.98      1.41 o 
   9   6   1       23.93       24.95      2.05 o 
  10   6   1        1.81        1.90      1.62 o 
  11   6   1       86.50       92.86      3.43 o 
  12   6   1      110.87      116.24      3.83 o 
  13   6   1        4.84        3.67      1.49 o 
  14   6   1        2.00        3.11      1.95 o 
  15   6   1       61.53       64.89      4.24 o 
  16   6   1        0.23        1.51      2.44 o 
  17   6   1       79.21       84.86      4.95 o 
  18   6   1       12.47        9.87      2.82 o 
  19   6   1        8.18        2.09      4.73 o 
 -17   7   1        2.29       -0.61      2.79 o 
 -16   7   1       22.96       21.77      4.46 o 
 -15   7   1        2.73        5.70      3.21 o 
 -14   7   1      104.95       93.25      6.88 o 
 -13   7   1       89.48       95.25      6.76 o 
 -12   7   1       22.69       16.86      3.73 o 
 -11   7   1       74.22       64.51      5.82 o 
 -10   7   1        1.00        1.01      2.02 o 
  -9   7   1        1.43        0.91      3.00 o 
  -8   7   1        0.37       -1.03      2.70 o 
  -7   7   1       18.89       16.64      3.94 o 
  -6   7   1       27.29       25.46      2.67 o 
  -5   7   1        5.69        4.70      2.79 o 
  -4   7   1       43.34       43.59      2.54 o 
  -3   7   1        1.89        0.88      1.24 o 
  -2   7   1      275.86      271.56      5.74 o 
  -1   7   1        8.25        6.39      1.45 o 
   0   7   1        2.99        6.62      2.78 o 
   1   7   1      113.34      125.60      3.84 o 
   2   7   1        2.87        3.64      1.24 o 
   3   7   1       94.01       96.87      4.69 o 
   4   7   1      111.80      112.60      3.63 o 
   5   7   1       86.46       95.05      3.43 o 
   6   7   1        0.09       -1.78      1.19 o 
   7   7   1       22.44       25.30      3.81 o 
   8   7   1        3.88        2.30      1.45 o 
   9   7   1        9.56       10.58      1.78 o 
  10   7   1        0.05       -1.52      1.36 o 
  11   7   1       74.35       81.11      4.64 o 
  12   7   1      203.21      204.02      6.75 o 
  13   7   1       70.31       76.23      4.57 o 
  14   7   1      442.61      454.70     11.00 o 
  15   7   1       65.66       59.91      7.00 o 
  16   7   1       20.90       18.18      3.19 o 
 -10   8   1        1.45       -2.85      3.18 o 
  -9   8   1        0.37        2.06      3.67 o 
  -8   8   1        6.51        1.94      3.33 o 
  -7   8   1       17.75       16.37      4.34 o 
  -6   8   1       37.26       30.44      5.15 o 
  -5   8   1       17.41       15.01      4.00 o 
  -4   8   1       38.48       38.62      3.50 o 
  -3   8   1      229.70      228.20      7.19 o 
  -2   8   1       11.81       15.74      4.12 o 
  -1   8   1       27.11       37.02      3.47 o 
   0   8   1       34.63       34.21      3.43 o 
   1   8   1       13.39       17.64      3.88 o 
   2   8   1       16.92       13.95      3.49 o 
   3   8   1        0.07       -0.24      2.27 o 
   4   8   1        0.05        1.82      2.58 o 
   5   8   1        2.17        3.85      2.88 o 
   6   8   1        7.67        4.34      2.85 o 
   7   8   1       15.22       14.16      3.49 o 
   8   8   1        6.07        7.49      3.09 o 
   9   8   1        3.27        3.58      3.03 o 
  -5   9   1        3.27        2.67      3.79 o 
  -4   9   1       19.39       28.01      5.34 o 
  -3   9   1       30.50       28.80      5.34 o 
  -2   9   1      232.48      212.61     10.97 o 
  -1   9   1        0.79        3.24      3.49 o 
   0   9   1       28.60       37.65      5.58 o 
   1   9   1      213.79      182.35      9.97 o 
   2   9   1       38.75       33.83      5.21 o 
   3   9   1       23.64       21.31      4.49 o 
   4   9   1       24.93       25.10      4.64 o 
   5   9   1       14.69        7.88      3.67 o 
 -26   0   2       20.15       16.19      6.25 o 
 -25   0   2        0.00       -2.39      4.76 o 
 -24   0   2       41.04       29.29      3.38 o 
 -23   0   2        8.89        5.13      2.23 o 
 -22   0   2       26.25       27.43      3.08 o 
 -21   0   2      131.65      144.29      6.38 o 
 -20   0   2        5.82        7.34      2.04 o 
 -18   0   2     3622.87     3618.15     67.30 o 
 -17   0   2      199.91      197.85      7.49 o 
 -16   0   2       12.17       14.31      2.52 o 
 -15   0   2       76.47       71.79      4.34 o 
 -14   0   2       32.86       32.38      3.09 o 
 -13   0   2      146.89      130.88      5.46 o 
 -12   0   2        6.48        8.91      1.85 o 
 -11   0   2      129.17      139.03      5.28 o 
 -10   0   2        2.18        5.79      1.52 o 
  -9   0   2      723.96      803.23     17.04 o 
  -8   0   2     1982.62     2076.83     27.14 o 
  -7   0   2     3225.80     3275.16     41.72 o 
  -6   0   2        2.98        4.33      0.82 o 
  -5   0   2       82.93       83.10      2.80 o 
  -4   0   2      170.73      143.42      2.88 o 
  -3   0   2      211.25      215.37      3.84 o 
  -2   0   2      501.81      435.25      6.58 o 
  -1   0   2      528.66      513.36      6.36 o 
   0   0   2       45.19       39.17      3.94 o 
   1   0   2      296.91      246.37     22.87 o 
   2   0   2      415.07      208.58      5.52 o 
   3   0   2      591.59      590.59     13.58 o 
   5   0   2        2.08       -1.12      1.64 o 
   6   0   2        0.14        0.20      0.67 o 
   7   0   2     1551.18     1623.51     23.40 o 
   8   0   2      132.08      115.28      3.38 o 
   9   0   2      129.42      135.61      3.83 o 
  10   0   2       13.10       18.56      2.23 o 
  11   0   2      101.34      107.50      4.34 o 
  12   0   2      319.83      333.10     13.99 o 
  13   0   2       36.27       32.03      2.43 o 
  14   0   2       34.77       30.74      4.06 o 
  15   0   2       12.22       10.64      3.40 o 
  16   0   2      136.35      101.23      6.70 o 
  17   0   2      275.88      210.24      9.55 o 
  18   0   2      892.27      668.90     19.61 o 
  19   0   2       42.90       31.38      5.09 o 
  20   0   2       19.50       22.01      4.76 o 
  21   0   2       21.49       15.61      4.82 o 
  22   0   2        1.34        0.49      4.09 o 
  23   0   2        0.02        1.94      4.55 o 
  24   0   2        1.46        9.91      4.97 o 
  25   0   2        4.33        0.61      5.12 o 
 -26   1   2        0.03       -2.13      3.68 o 
 -25   1   2        0.54       -0.87      1.96 o 
 -24   1   2        7.83       11.56      2.41 o 
 -23   1   2       14.79       12.16      2.31 o 
 -22   1   2       48.44       54.37      2.73 o 
 -21   1   2        5.10        3.19      1.45 o 
 -20   1   2        6.08        5.99      1.52 o 
 -19   1   2       13.24       13.56      1.75 o 
 -18   1   2       73.63       82.61      3.13 o 
 -17   1   2        2.48        3.77      1.28 o 
 -16   1   2        6.44        3.44      2.69 o 
 -15   1   2        5.03        3.40      1.22 o 
 -14   1   2        0.21       -1.08      1.08 o 
 -13   1   2        5.97        7.64      1.32 o 
 -12   1   2        0.07       -0.83      0.73 o 
 -11   1   2        3.13        3.65      1.05 o 
 -10   1   2        4.47        4.47      0.82 o 
  -9   1   2       56.81       65.41      3.27 o 
  -8   1   2        6.91        9.73      0.93 o 
  -7   1   2       25.60       32.26      1.50 o 
  -6   1   2      255.69      259.60      3.96 o 
  -5   1   2      165.58      164.05      2.87 o 
  -4   1   2      431.06      443.04      7.25 o 
  -3   1   2      113.93      109.06      2.60 o 
  -2   1   2     1656.38     1656.21     21.81 o 
  -1   1   2      641.13      625.61     11.10 o 
   0   1   2      212.66      209.86      2.97 o 
   1   1   2       41.43       40.84      0.94 o 
   2   1   2      493.00      484.98      4.34 o 
   3   1   2      408.66      418.31      3.87 o 
   4   1   2       11.32       15.61      0.60 o 
   5   1   2       10.67        9.09      0.70 o 
   6   1   2        0.11        0.52      0.50 o 
   7   1   2      591.18      609.56      6.36 o 
   8   1   2       52.95       51.61      1.71 o 
   9   1   2       37.32       39.91      1.52 o 
  10   1   2       16.83       19.67      3.27 o 
  11   1   2       76.25       77.28      2.69 o 
  12   1   2      164.02      157.94      3.91 o 
  13   1   2        3.80        4.25      1.31 o 
  14   1   2       22.10       18.88      1.87 o 
  15   1   2        0.04       -2.28      1.52 o 
  16   1   2        6.14        4.94      1.55 o 
  17   1   2        0.09       -1.81      2.09 o 
  18   1   2        1.68        3.66      2.49 o 
  19   1   2        0.54       -2.58      2.30 o 
  20   1   2        0.46        0.25      2.56 o 
  21   1   2        0.14       -2.95      2.60 o 
  22   1   2        0.69        0.95      1.84 o 
  23   1   2        4.08        9.89      2.51 o 
  24   1   2        1.96        1.75      3.32 o 
  25   1   2        0.39       -1.01      3.42 o 
 -25   2   2        1.73        2.36      2.24 o 
 -24   2   2       31.46       31.23      3.84 o 
 -23   2   2        0.84        0.76      2.12 o 
 -22   2   2        7.44        9.48      2.57 o 
 -21   2   2       15.04       14.19      2.62 o 
 -20   2   2       12.31       15.09      1.88 o 
 -19   2   2      195.82      198.29      4.92 o 
 -18   2   2     1490.26     1510.47     18.99 o 
 -17   2   2        3.01        7.14      1.36 o 
 -16   2   2       12.19       12.07      1.57 o 
 -15   2   2        8.51        7.41      1.64 o 
 -14   2   2       22.15       21.04      2.50 o 
 -13   2   2        4.22        3.22      1.06 o 
 -12   2   2        1.02        1.84      0.83 o 
 -11   2   2      112.84      120.33      2.60 o 
 -10   2   2        1.59        1.06      0.69 o 
  -9   2   2      320.75      357.89      4.81 o 
  -8   2   2      943.00     1005.56     12.05 o 
  -7   2   2     1342.52     1461.78     20.32 o 
  -6   2   2      203.40      196.25      4.33 o 
  -5   2   2       37.59       36.06      1.78 o 
  -4   2   2      163.50      180.41      5.17 o 
  -3   2   2      295.54      302.01      7.58 o 
  -2   2   2      197.13      233.21      4.51 o 
  -1   2   2      921.34      894.63     10.78 o 
   0   2   2       82.19       81.04      3.13 o 
   1   2   2       77.96       79.22      1.71 o 
   2   2   2      242.45      250.48      2.94 o 
   3   2   2      608.65      670.20      6.48 o 
   4   2   2       28.25       35.02      0.95 o 
   5   2   2        4.84        5.56      0.95 o 
   6   2   2        4.22        2.93      0.69 o 
   7   2   2      881.37      936.45     10.39 o 
   8   2   2       17.90       17.81      1.18 o 
   9   2   2       50.95       59.67      1.93 o 
  10   2   2       19.55       19.61      1.34 o 
  11   2   2       50.21       45.20      1.87 o 
  12   2   2        1.79        1.19      0.94 o 
  13   2   2        8.69        4.81      1.10 o 
  14   2   2       32.04       34.78      1.93 o 
  15   2   2       28.82       29.61      1.91 o 
  16   2   2        1.35       -0.11      1.06 o 
  17   2   2      158.43      137.45      3.65 o 
  18   2   2      495.22      410.28      7.58 o 
  19   2   2        5.86        8.28      3.39 o 
  20   2   2        7.83        9.74      2.06 o 
  21   2   2       22.56       17.89      2.99 o 
  22   2   2        0.16        1.44      1.74 o 
  23   2   2       16.03       16.88      5.06 o 
  24   2   2        3.17       -3.38      3.20 o 
 -24   3   2       32.82       48.93      4.31 o 
 -23   3   2       43.61       53.52      4.30 o 
 -22   3   2      135.76      152.70      8.20 o 
 -21   3   2       64.04       62.31      4.28 o 
 -20   3   2       17.96       18.00      2.85 o 
 -19   3   2       77.52       83.23      3.30 o 
 -18   3   2      304.22      314.54     10.69 o 
 -17   3   2        2.44        5.83      1.43 o 
 -16   3   2       42.94       49.01      2.54 o 
 -15   3   2       22.55       23.99      1.92 o 
 -14   3   2       15.21       19.04      1.76 o 
 -13   3   2        0.33       -1.26      0.84 o 
 -12   3   2        2.24        1.89      0.93 o 
 -11   3   2        0.00       -0.45      0.80 o 
 -10   3   2       10.56       12.42      1.34 o 
  -9   3   2       29.39       31.78      1.75 o 
  -8   3   2        0.97        2.75      0.87 o 
  -7   3   2       27.41       36.49      1.70 o 
  -6   3   2      346.44      368.27      5.58 o 
  -5   3   2       46.37       49.12      1.72 o 
  -4   3   2     1042.13     1102.33     13.08 o 
  -3   3   2      131.61      145.32      3.72 o 
  -2   3   2     2388.26     2460.63     32.50 o 
  -1   3   2      323.72      354.68      5.48 o 
   0   3   2      125.95      134.05      3.43 o 
   1   3   2      207.39      215.77      3.38 o 
   2   3   2      588.91      609.91      7.05 o 
   3   3   2      781.09      837.42      9.11 o 
   4   3   2       40.97       42.68      1.14 o 
   5   3   2       37.90       39.55      1.47 o 
   6   3   2       89.49       96.84      2.22 o 
   7   3   2      727.56      721.47      8.53 o 
   8   3   2        4.17        4.68      0.90 o 
   9   3   2       96.85      101.32      2.75 o 
  10   3   2        1.27        0.84      0.82 o 
  11   3   2       74.21       68.11      2.30 o 
  12   3   2      461.73      464.22      6.66 o 
  13   3   2       27.22       29.19      1.83 o 
  14   3   2       83.49       85.28      2.79 o 
  15   3   2       12.64       12.91      1.52 o 
  16   3   2       22.84       21.54      1.84 o 
  17   3   2        1.66        1.11      1.27 o 
  18   3   2       10.45        8.95      1.66 o 
  19   3   2        2.26        1.87      1.41 o 
  20   3   2        4.98        8.43      2.04 o 
  21   3   2        1.10        0.60      4.02 o 
  22   3   2        2.54        0.89      3.18 o 
  23   3   2       11.96       21.74      4.11 o 
 -23   4   2       20.84       22.67      9.32 o 
 -22   4   2       99.50      118.95      8.03 o 
 -21   4   2       13.51        9.45      2.99 o 
 -20   4   2       19.06       16.77      2.82 o 
 -19   4   2      287.75      281.70      8.06 o 
 -18   4   2       84.68       82.10      7.90 o 
 -17   4   2      141.42      145.92      4.20 o 
 -16   4   2        1.44        0.13      1.28 o 
 -15   4   2        4.30        1.81      1.36 o 
 -14   4   2      256.72      237.98      5.13 o 
 -13   4   2      172.08      158.71      7.01 o 
 -12   4   2        0.07        1.22      1.03 o 
 -11   4   2       73.59       67.59      2.68 o 
 -10   4   2        5.22        2.28      1.15 o 
  -9   4   2       22.65       24.28      1.88 o 
  -8   4   2      126.70      141.30      4.88 o 
  -7   4   2       82.95      100.38      4.10 o 
  -6   4   2      421.07      418.23      7.50 o 
  -5   4   2       28.23       28.13      1.74 o 
  -4   4   2      863.41      887.84     11.15 o 
  -3   4   2      135.63      139.74      3.99 o 
  -2   4   2      964.91      983.23     28.39 o 
  -1   4   2      216.21      234.40      4.45 o 
   0   4   2        3.62        4.86      0.85 o 
   1   4   2        0.50       -0.27      0.68 o 
   2   4   2      100.19      110.49      3.04 o 
   3   4   2      345.19      376.12      5.17 o 
   4   4   2       43.34       49.21      2.19 o 
   5   4   2        6.31        7.15      1.45 o 
   6   4   2       21.71       17.59      1.59 o 
   7   4   2      230.60      244.46      5.00 o 
   8   4   2        7.91        5.50      1.03 o 
   9   4   2        1.10        1.61      0.94 o 
  10   4   2       69.38       68.61      2.37 o 
  11   4   2      527.77      514.16      7.18 o 
  12   4   2      719.59      711.67      9.22 o 
  13   4   2       11.07       14.03      1.98 o 
  14   4   2      469.78      473.60      7.15 o 
  15   4   2      203.03      215.83      4.56 o 
  16   4   2      238.76      233.55      5.70 o 
  17   4   2       16.91       14.28      2.03 o 
  18   4   2       63.31       51.74      4.23 o 
  19   4   2        9.30        6.21      1.81 o 
  20   4   2        0.93       -1.22      2.74 o 
  21   4   2       25.52       27.28      6.40 o 
  22   4   2        1.23       -6.67      4.91 o 
 -21   5   2      149.69      168.71      9.31 o 
 -20   5   2        4.48        4.18      3.06 o 
 -19   5   2      102.99      108.14      7.25 o 
 -18   5   2      152.34      138.33      7.94 o 
 -17   5   2        2.77        2.94      2.55 o 
 -16   5   2       37.74       35.26      4.46 o 
 -15   5   2        4.35        1.83      2.83 o 
 -14   5   2        3.02        4.37      1.61 o 
 -13   5   2        4.26        0.95      1.38 o 
 -12   5   2        1.68        1.35      3.08 o 
 -11   5   2        0.04       -0.08      1.48 o 
 -10   5   2       16.12       15.94      2.30 o 
  -9   5   2        0.09       -0.95      1.44 o 
  -8   5   2        9.20        8.70      1.88 o 
  -7   5   2        1.20       -0.22      1.33 o 
  -6   5   2        0.84        1.63      1.39 o 
  -5   5   2      373.08      379.78      8.08 o 
  -4   5   2      237.61      251.53      6.19 o 
  -3   5   2        0.48        1.87      2.43 o 
  -2   5   2       90.57       89.38      3.47 o 
  -1   5   2      188.94      176.57      3.55 o 
   0   5   2       43.97       45.00      2.50 o 
   1   5   2      169.18      169.25      3.41 o 
   2   5   2        0.35        0.24      1.01 o 
   3   5   2       60.43       60.15      2.60 o 
   4   5   2      108.95      118.37      3.52 o 
   5   5   2       41.41       44.23      2.37 o 
   6   5   2       75.49       71.24      2.86 o 
   7   5   2      141.12      150.18      4.05 o 
   8   5   2       43.81       47.42      3.68 o 
   9   5   2       21.93       24.45      2.42 o 
  10   5   2       29.83       35.41      2.40 o 
  11   5   2       21.63       22.68      3.61 o 
  12   5   2       86.39       90.40      3.48 o 
  13   5   2       37.05       40.70      2.67 o 
  14   5   2       21.37       24.09      2.27 o 
  15   5   2      108.13      108.51      3.96 o 
  16   5   2        7.09        8.74      1.91 o 
  17   5   2        6.20        6.42      1.90 o 
  18   5   2       11.50       14.96      2.99 o 
  19   5   2        3.43        5.85      2.79 o 
  20   5   2       10.55        8.84      3.03 o 
  21   5   2        2.64        4.12      5.24 o 
 -19   6   2       54.07       52.84      6.09 o 
 -18   6   2       27.21       36.56      5.00 o 
 -17   6   2       32.52       25.10      4.30 o 
 -16   6   2       13.90       14.25      3.70 o 
 -15   6   2       15.99       16.07      3.67 o 
 -14   6   2       69.06       50.84      5.24 o 
 -13   6   2      196.16      175.66      6.35 o 
 -12   6   2        7.05        6.41      2.20 o 
 -11   6   2       45.62       39.57      3.70 o 
 -10   6   2        4.59        2.02      2.79 o 
  -9   6   2        5.09        4.62      1.80 o 
  -8   6   2       10.35        8.58      2.11 o 
  -7   6   2        6.84        6.16      1.87 o 
  -6   6   2      100.52      102.22      4.34 o 
  -5   6   2       44.76       38.77      3.02 o 
  -4   6   2      674.03      695.68     18.04 o 
  -3   6   2       32.14       38.10      3.06 o 
  -2   6   2      718.37      741.08     13.00 o 
  -1   6   2        2.41        9.25      1.89 o 
   0   6   2       10.60       10.22      1.60 o 
   1   6   2        6.80        5.41      1.43 o 
   2   6   2       35.97       37.45      2.46 o 
   3   6   2      149.78      156.22      4.26 o 
   4   6   2       14.96       20.59      1.95 o 
   5   6   2        4.07        6.39      1.52 o 
   6   6   2        1.97        1.30      1.24 o 
   7   6   2      125.24      117.12      3.82 o 
   8   6   2        0.00       -1.39      1.16 o 
   9   6   2        5.38        2.41      1.41 o 
  10   6   2        2.29        2.10      1.56 o 
  11   6   2      156.53      167.34      4.83 o 
  12   6   2      709.42      749.36     16.86 o 
  13   6   2       70.51       79.92      3.63 o 
  14   6   2      324.32      345.31      7.40 o 
  15   6   2        0.05        3.15      1.67 o 
  16   6   2      168.63      161.97      6.61 o 
  17   6   2        1.12        6.98      2.52 o 
  18   6   2        5.22        8.65      2.93 o 
 -16   7   2        1.40        2.06      3.06 o 
 -15   7   2        1.32        3.70      3.18 o 
 -14   7   2        1.56        4.70      3.18 o 
 -13   7   2       15.61       17.08      3.14 o 
 -12   7   2        0.03       -3.09      2.06 o 
 -11   7   2        1.73       -2.63      1.76 o 
 -10   7   2        4.70        4.68      2.13 o 
  -9   7   2        0.27       -1.37      1.75 o 
  -8   7   2       12.34       10.32      4.11 o 
  -7   7   2       11.40       14.84      2.59 o 
  -6   7   2       44.29       45.22      8.38 o 
  -5   7   2      514.77      500.14     18.19 o 
  -4   7   2        7.80        9.84      2.14 o 
  -3   7   2        5.28        5.21      1.84 o 
  -2   7   2       99.58      112.11      4.66 o 
  -1   7   2      258.88      248.92      8.94 o 
   0   7   2       83.89       83.49      4.09 o 
   1   7   2       25.59       23.81      2.62 o 
   2   7   2       71.29       71.95      4.22 o 
   3   7   2        1.98        2.26      1.54 o 
   4   7   2       66.30       63.82      3.09 o 
   5   7   2       25.62       26.41      2.52 o 
   6   7   2       33.16       38.09      2.64 o 
   7   7   2        9.80        8.27      1.81 o 
   8   7   2       66.87       65.66      3.33 o 
   9   7   2        3.19        2.79      1.56 o 
  10   7   2       20.60       23.52      3.79 o 
  11   7   2       74.23       70.85      3.62 o 
  12   7   2        1.56        1.24      1.62 o 
  13   7   2        9.19       11.60      2.14 o 
  14   7   2        0.01        1.44      2.19 o 
  15   7   2      110.35      102.59      5.70 o 
 -12   8   2       14.27       10.87      4.94 o 
 -11   8   2       23.99       19.07      3.29 o 
 -10   8   2        5.06        3.34      3.30 o 
  -9   8   2       27.07       23.22      4.94 o 
  -8   8   2        6.85        6.37      3.67 o 
  -7   8   2        9.64       11.00      4.06 o 
  -6   8   2        3.40        6.82      3.73 o 
  -5   8   2      192.15      166.95      9.52 o 
  -4   8   2      303.91      272.58     12.01 o 
  -3   8   2        3.50        6.09      3.49 o 
  -2   8   2      340.31      301.47     12.52 o 
  -1   8   2       11.38       20.92      4.12 o 
   0   8   2       15.51       11.34      3.58 o 
   1   8   2        6.96       12.25      3.70 o 
   2   8   2        8.49        3.67      3.06 o 
   3   8   2       56.31       57.12      5.82 o 
   4   8   2        3.76        2.94      3.15 o 
   5   8   2        1.53        3.82      3.18 o 
   6   8   2        2.05        3.52      3.00 o 
   7   8   2      109.03       99.05      7.47 o 
   8   8   2       14.87       12.46      3.61 o 
   9   8   2        9.53        2.67      2.91 o 
  10   8   2       98.77       85.22      6.58 o 
  11   8   2        6.06        4.21      2.22 o 
 -25   1   3       26.22       31.42      3.32 o 
 -24   1   3      211.18      249.19      5.74 o 
 -23   1   3      138.26      159.17      4.97 o 
 -22   1   3       52.16       55.00      3.17 o 
 -21   1   3       28.49       27.74      2.39 o 
 -20   1   3      213.43      222.36      5.49 o 
 -19   1   3        0.33       -0.34      2.04 o 
 -18   1   3        2.85        2.52      1.37 o 
 -17   1   3      225.26      214.48      5.91 o 
 -16   1   3       54.52       52.28      2.96 o 
 -15   1   3        1.44        1.10      1.23 o 
 -14   1   3        6.43        7.10      1.47 o 
 -13   1   3      109.20       97.11      3.58 o 
 -12   1   3        0.91        3.06      0.98 o 
 -11   1   3       71.90       75.21      3.66 o 
 -10   1   3      159.28      182.41      4.69 o 
  -9   1   3     1110.97     1234.00     14.51 o 
  -8   1   3      351.90      367.70      5.56 o 
  -7   1   3       13.80       11.64      1.06 o 
  -6   1   3       17.80       19.24      0.92 o 
  -5   1   3        0.83        0.19      0.85 o 
  -4   1   3      496.97      482.71      5.52 o 
  -3   1   3       16.80       17.47      1.18 o 
  -2   1   3       43.12       45.85      1.89 o 
  -1   1   3       35.76       45.85      2.33 o 
   0   1   3      515.31      517.36      6.06 o 
   1   1   3     2653.94     2832.23     22.05 o 
   2   1   3     1143.66     1260.05     10.47 o 
   3   1   3        4.60        5.45      2.18 o 
   4   1   3      136.43      131.56      1.93 o 
   5   1   3       22.61       33.19      1.16 o 
   6   1   3       50.35       47.82      1.17 o 
   7   1   3       36.84       29.20      0.97 o 
   8   1   3        4.06        5.10      0.78 o 
   9   1   3        0.02        0.45      0.64 o 
  10   1   3      424.03      381.07      5.01 o 
  11   1   3       70.06       60.80      1.95 o 
  12   1   3      668.17      627.81      7.37 o 
  13   1   3      158.26      142.43      3.51 o 
  14   1   3       82.14       80.87      2.80 o 
  15   1   3      106.09       94.70      3.02 o 
  16   1   3      553.80      460.12      7.28 o 
  17   1   3        5.46        2.72      1.54 o 
  18   1   3        0.20       -0.31      1.17 o 
  19   1   3        2.36        3.34      1.81 o 
  20   1   3        2.48        1.00      1.88 o 
  21   1   3       39.15       25.09      3.23 o 
  22   1   3        3.73        4.34      2.24 o 
  23   1   3        4.78       10.07      2.53 o 
  24   1   3        2.79        3.68      2.31 o 
 -24   2   3       55.10       68.19      4.92 o 
 -23   2   3        0.37       -0.45      1.57 o 
 -22   2   3       36.21       42.98      2.99 o 
 -21   2   3       20.81       27.96      2.46 o 
 -20   2   3      488.82      494.50     12.31 o 
 -19   2   3       57.26       62.47      3.08 o 
 -18   2   3      166.49      168.06      5.51 o 
 -17   2   3       55.61       61.40      2.91 o 
 -16   2   3       41.94       50.64      2.62 o 
 -15   2   3      111.66       99.19      3.99 o 
 -14   2   3        4.31        3.12      1.57 o 
 -13   2   3       14.30        9.77      1.37 o 
 -12   2   3        1.61        3.98      1.09 o 
 -11   2   3        0.20        0.36      0.88 o 
 -10   2   3       71.99       75.18      2.47 o 
  -9   2   3      186.73      179.22      3.76 o 
  -8   2   3        6.27        4.79      0.96 o 
  -7   2   3       29.50       34.97      1.70 o 
  -6   2   3       35.21       32.78      1.90 o 
  -5   2   3       50.48       51.75      2.27 o 
  -4   2   3       38.35       26.51      1.69 o 
  -3   2   3       83.89       87.81      2.91 o 
  -2   2   3       32.23       28.06      1.68 o 
  -1   2   3      256.32      254.84      4.38 o 
   0   2   3      147.47      167.29      2.64 o 
   1   2   3      269.86      297.27      3.57 o 
   2   2   3       52.17       63.01      1.23 o 
   3   2   3        0.27       -0.51      0.34 o 
   4   2   3        1.38        0.82      0.39 o 
   5   2   3       59.73       51.78      1.16 o 
   6   2   3        0.57        0.10      0.52 o 
   7   2   3      206.38      199.67      3.07 o 
   8   2   3      221.71      222.61      3.39 o 
   9   2   3      233.09      223.66      4.06 o 
  10   2   3      465.01      443.12      6.40 o 
  11   2   3      269.92      257.46      4.65 o 
  12   2   3     1033.73     1019.61     12.21 o 
  13   2   3        4.46        1.35      1.13 o 
  14   2   3       95.20       92.90      2.99 o 
  15   2   3        3.92        1.92      1.26 o 
  16   2   3      180.71      156.99      4.20 o 
  17   2   3       53.04       47.74      5.44 o 
  18   2   3        3.04        0.95      1.23 o 
  19   2   3        0.16       -1.67      1.30 o 
  20   2   3        0.03        0.64      1.54 o 
  21   2   3       11.65       19.31      2.77 o 
  22   2   3        0.00        2.30      2.12 o 
  23   2   3        3.07        6.10      3.38 o 
 -23   3   3       45.91       50.80      4.36 o 
 -22   3   3       22.12       20.74      3.25 o 
 -21   3   3        9.53       11.69      2.00 o 
 -20   3   3      144.34      151.59      4.67 o 
 -19   3   3        0.07       -0.98      1.32 o 
 -18   3   3        0.31        2.71      1.41 o 
 -17   3   3       10.63       11.56      1.77 o 
 -16   3   3        5.09        4.21      1.44 o 
 -15   3   3       28.12       22.25      1.74 o 
 -14   3   3       25.71       24.27      1.71 o 
 -13   3   3      154.10      131.41      3.17 o 
 -12   3   3        0.33       -0.27      0.94 o 
 -11   3   3       11.62       10.28      1.56 o 
 -10   3   3       99.47      115.75      2.78 o 
  -9   3   3      110.54      130.76      3.29 o 
  -8   3   3       36.73       32.97      2.75 o 
  -7   3   3       71.38       80.65      2.43 o 
  -6   3   3        0.00       -0.30      0.77 o 
  -5   3   3      424.30      412.32      6.08 o 
  -4   3   3      806.90      820.21     11.63 o 
  -3   3   3      475.47      463.23      8.30 o 
  -2   3   3        0.00        2.14      1.33 o 
  -1   3   3      210.22      227.73      4.33 o 
   0   3   3       84.65       79.08      2.39 o 
   1   3   3      330.69      352.14      4.97 o 
   2   3   3      443.66      476.02      6.14 o 
   3   3   3        2.14        2.90      0.69 o 
   4   3   3       81.38       79.82      2.00 o 
   5   3   3      214.77      221.41      3.03 o 
   6   3   3       68.98       66.35      2.06 o 
   7   3   3       37.33       43.34      2.09 o 
   8   3   3       15.16       18.46      1.42 o 
   9   3   3        0.02       -0.77      1.07 o 
  10   3   3      182.97      169.10      3.65 o 
  11   3   3       80.13       73.91      2.58 o 
  12   3   3      735.33      700.20      9.26 o 
  13   3   3       31.07       30.62      1.99 o 
  14   3   3      116.65      114.53      3.32 o 
  15   3   3       96.37       89.37      3.93 o 
  16   3   3      126.96      107.49      3.66 o 
  17   3   3        5.83        4.44      1.37 o 
  18   3   3        0.00       -1.15      1.30 o 
  19   3   3        1.20        0.12      1.52 o 
  20   3   3        6.93        8.75      3.24 o 
  21   3   3      115.32      138.80      6.26 o 
  22   3   3       15.95       19.13      3.41 o 
 -22   4   3       12.55       12.79      3.88 o 
 -21   4   3       41.02       39.50      5.12 o 
 -20   4   3      264.15      275.09      9.78 o 
 -19   4   3       13.56       16.67      2.14 o 
 -18   4   3      145.06      142.89      4.45 o 
 -17   4   3        0.25       -0.37      1.36 o 
 -16   4   3        0.49        0.86      1.66 o 
 -15   4   3      103.85       90.06      2.96 o 
 -14   4   3        3.51        1.51      1.37 o 
 -13   4   3       15.00        9.82      1.36 o 
 -12   4   3        4.54        4.44      1.20 o 
 -11   4   3        1.14        1.01      1.43 o 
 -10   4   3       95.75      100.05      4.04 o 
  -9   4   3      252.95      255.80      6.46 o 
  -8   4   3        0.00        0.16      1.29 o 
  -7   4   3       43.10       47.15      2.86 o 
  -6   4   3       20.20       18.83      2.02 o 
  -5   4   3       65.43       63.65      3.01 o 
  -4   4   3       33.98       26.35      3.55 o 
  -3   4   3       82.13       91.89      3.40 o 
  -2   4   3       43.19       40.80      3.00 o 
  -1   4   3      128.82      130.44      3.38 o 
   0   4   3       12.51       14.71      1.23 o 
   1   4   3      114.95      121.40      2.80 o 
   2   4   3       45.52       48.26      1.84 o 
   3   4   3       25.60       27.63      1.47 o 
   4   4   3       11.16       11.13      1.34 o 
   5   4   3       77.75       86.01      7.03 o 
   6   4   3        0.68        0.83      1.06 o 
   7   4   3       98.43      104.51      3.47 o 
   8   4   3        1.62        1.13      1.47 o 
   9   4   3        2.78        3.41      1.98 o 
  10   4   3      374.99      380.62      7.31 o 
  11   4   3      109.78      117.11      4.60 o 
  12   4   3      517.96      524.92      9.20 o 
  13   4   3      164.14      165.83      7.73 o 
  14   4   3       58.97       59.25      3.14 o 
  15   4   3       49.23       49.57      4.43 o 
  16   4   3       97.61       88.46      4.04 o 
  17   4   3       15.55       14.12      2.16 o 
  18   4   3       20.35       15.19      2.30 o 
  19   4   3        1.66        0.37      1.78 o 
  20   4   3        0.09        1.26      1.88 o 
  21   4   3       14.21       17.03      2.62 o 
 -20   5   3      153.71      164.44      9.25 o 
 -19   5   3        0.99        6.18      3.21 o 
 -18   5   3       12.86       10.10      3.46 o 
 -17   5   3        5.88        5.74      2.05 o 
 -16   5   3       49.88       42.57      2.88 o 
 -15   5   3       57.05       45.91      2.90 o 
 -14   5   3       33.38       32.60      2.54 o 
 -13   5   3      213.07      190.06      6.36 o 
 -12   5   3        4.81        4.19      4.74 o 
 -11   5   3       11.90       11.27      2.22 o 
 -10   5   3       34.65       35.26      3.00 o 
  -9   5   3        0.15       -1.91      1.27 o 
  -8   5   3      147.86      144.98      4.99 o 
  -7   5   3       30.77       28.44      3.65 o 
  -6   5   3       50.75       54.54      5.20 o 
  -5   5   3      368.69      370.19      8.17 o 
  -4   5   3     2181.14     2153.69     30.53 o 
  -3   5   3      242.15      260.90      6.45 o 
  -2   5   3       50.51       57.89      9.67 o 
  -1   5   3       22.86       23.81      1.65 o 
   0   5   3      221.58      218.17      4.17 o 
   1   5   3        3.40        6.29      1.13 o 
   2   5   3       91.32       95.92      2.70 o 
   3   5   3        0.51       -0.32      0.85 o 
   4   5   3        5.76        4.91      1.48 o 
   5   5   3      186.01      184.57      4.79 o 
   6   5   3       40.08       38.18      4.01 o 
   7   5   3      108.81      109.98      3.75 o 
   8   5   3        0.25       -1.21      1.14 o 
   9   5   3        7.93        9.69      2.01 o 
  10   5   3       51.08       51.09      3.18 o 
  11   5   3       41.98       45.46      3.14 o 
  12   5   3      418.43      406.33      8.26 o 
  13   5   3        6.35        4.15      1.76 o 
  14   5   3       92.56       99.07      5.84 o 
  15   5   3       38.17       33.46      2.81 o 
  16   5   3       11.33       11.62      2.14 o 
  17   5   3       11.68        9.20      2.07 o 
  18   5   3        0.01        0.60      1.70 o 
  19   5   3        0.57        1.07      1.86 o 
 -18   6   3        9.41        5.03      3.37 o 
 -17   6   3       52.70       50.54      5.85 o 
 -16   6   3       76.95       75.61      6.70 o 
 -15   6   3        8.95        5.59      3.01 o 
 -14   6   3        0.01       -0.78      1.54 o 
 -13   6   3        3.31        4.62      2.16 o 
 -12   6   3       14.40       12.61      2.64 o 
 -11   6   3        6.10        9.73      5.38 o 
 -10   6   3       47.69       42.57      3.47 o 
  -9   6   3       90.85       92.30      4.46 o 
  -8   6   3       10.59       12.18      2.29 o 
  -7   6   3        0.91        2.12      1.77 o 
  -6   6   3        0.11       -0.61      1.91 o 
  -5   6   3        1.79        3.98      1.74 o 
  -4   6   3      101.61      112.97      7.09 o 
  -3   6   3        0.06        0.62      1.55 o 
  -2   6   3       17.60       16.75      1.80 o 
  -1   6   3        3.46        3.55      1.29 o 
   0   6   3       70.74       71.71      2.80 o 
   1   6   3        2.33        3.52      2.09 o 
   2   6   3       16.08       17.20      2.55 o 
   3   6   3       35.27       36.07      2.52 o 
   4   6   3       39.22       37.45      3.61 o 
   5   6   3       17.05       19.29      2.33 o 
   6   6   3        9.07        8.85      1.73 o 
   7   6   3        0.01        2.06      1.41 o 
   8   6   3      127.93      120.98      4.21 o 
   9   6   3      148.75      147.99      4.69 o 
  10   6   3       34.23       32.80      2.72 o 
  11   6   3        5.58        5.94      1.81 o 
  12   6   3        1.70        3.83      1.68 o 
  13   6   3      600.88      640.10     30.20 o 
  14   6   3        0.15        3.83      1.85 o 
  15   6   3       82.34       85.84      4.09 o 
  16   6   3        5.16        3.76      2.00 o 
  17   6   3        8.27        7.39      2.20 o 
 -15   7   3       15.53        9.75      3.35 o 
 -14   7   3        6.92        6.49      2.60 o 
 -13   7   3       81.92       83.30      5.20 o 
 -12   7   3        0.54        3.42      2.35 o 
 -11   7   3       16.27       12.73      3.73 o 
 -10   7   3        6.79        5.36      2.42 o 
  -9   7   3       12.50       13.88      2.68 o 
  -8   7   3        0.32        1.28      1.92 o 
  -7   7   3       70.33       67.09      6.46 o 
  -6   7   3      130.96      133.14      5.48 o 
  -5   7   3        0.00        4.77      2.03 o 
  -4   7   3      775.43      749.61     21.12 o 
  -3   7   3       14.45       18.34      2.08 o 
  -2   7   3      110.66      116.16      4.08 o 
  -1   7   3      112.02      113.55      5.65 o 
   0   7   3        4.45        6.39      1.99 o 
   1   7   3        9.86        9.45      2.56 o 
   2   7   3        9.02        5.54      1.83 o 
   3   7   3       10.87        5.55      2.23 o 
   4   7   3        8.94       11.24      1.93 o 
   5   7   3      151.54      137.35      4.60 o 
   6   7   3       17.58       19.65      3.34 o 
   7   7   3       98.58       93.46      3.95 o 
   8   7   3        1.40        3.15      1.80 o 
   9   7   3       15.44       16.39      2.36 o 
  10   7   3       15.38       12.48      3.35 o 
  11   7   3       11.42       10.60      2.92 o 
  12   7   3      140.05      134.92      8.49 o 
  13   7   3        8.27       13.57      2.35 o 
  -9   8   3        8.24        3.65      2.61 o 
  -8   8   3       23.29       24.09      5.70 o 
  -7   8   3       19.69       17.28      3.03 o 
  -6   8   3        5.15        2.74      1.82 o 
  -5   8   3        0.30        1.86      2.18 o 
  -4   8   3       14.56       15.14      4.50 o 
  -3   8   3        0.19        0.40      1.96 o 
  -2   8   3        1.57        0.32      1.95 o 
  -1   8   3        8.26       12.81      2.63 o 
   0   8   3       54.91       51.05      7.12 o 
   1   8   3        0.35        2.36      2.09 o 
   2   8   3        5.77        8.04      2.37 o 
   3   8   3       20.96       18.86      3.02 o 
   4   8   3       18.43       14.27      2.32 o 
   5   8   3        9.10        6.43      2.08 o 
   6   8   3        7.01        9.16      2.17 o 
   7   8   3       11.53       14.37      2.41 o 
   8   8   3       23.51       17.39      2.47 o 
 -24   0   4       36.01       44.35      4.34 o 
 -23   0   4        0.38        1.70      2.49 o 
 -22   0   4       22.95       24.62      4.00 o 
 -21   0   4       20.46       26.80      3.97 o 
 -20   0   4       65.21       58.78      5.24 o 
 -19   0   4        9.21       10.58      2.94 o 
 -18   0   4       33.79       33.04      4.12 o 
 -17   0   4      131.06      114.32      6.46 o 
 -16   0   4        6.40        4.73      2.27 o 
 -15   0   4      269.83      241.44      9.16 o 
 -14   0   4       16.78        9.06      2.43 o 
 -13   0   4        3.30        0.33      1.67 o 
 -12   0   4       53.65       63.63      4.49 o 
 -11   0   4       54.39       63.57      4.37 o 
 -10   0   4       92.42       89.46      4.94 o 
  -9   0   4       65.37       62.92      2.42 o 
  -8   0   4       73.13       69.22      4.53 o 
  -7   0   4      166.59      177.10      4.21 o 
  -6   0   4      134.56      117.98      6.50 o 
  -5   0   4        0.06       -0.51      0.80 o 
  -4   0   4       90.13       75.01      2.71 o 
  -3   0   4      498.60      477.54      8.21 o 
  -2   0   4       24.71       37.80      2.01 o 
  -1   0   4     1041.65     1112.42     16.19 o 
   0   0   4     1567.90     1666.57     16.82 o 
   1   0   4      239.53      291.03      4.28 o 
   2   0   4      158.00      155.99      2.93 o 
   3   0   4       18.64       25.55      1.33 o 
   4   0   4       58.05       56.61      2.16 o 
   5   0   4       36.42       31.08      2.22 o 
   6   0   4       56.86       54.54      2.80 o 
   7   0   4        3.05        0.52      1.05 o 
  10   0   4     4833.27     4188.05    308.35 o 
  11   0   4      647.51      615.39     11.78 o 
  12   0   4       23.90       21.83      2.41 o 
  13   0   4       29.85       29.13      2.79 o 
  14   0   4       10.36       11.40      3.35 o 
  15   0   4       98.41      101.46      4.59 o 
  16   0   4        3.03        3.89      1.92 o 
  17   0   4       44.23       43.66      3.58 o 
  18   0   4        8.01        6.37      4.15 o 
  19   0   4      124.97      147.43      9.31 o 
  20   0   4        1.61        2.52      4.34 o 
  21   0   4       34.11       49.57      7.06 o 
  22   0   4       51.60       58.57      7.61 o 
 -23   1   4       31.67       32.51      2.90 o 
 -22   1   4        7.60        5.32      1.88 o 
 -21   1   4        5.87        4.25      1.82 o 
 -20   1   4       30.19       30.28      2.98 o 
 -19   1   4       69.81       72.13      3.89 o 
 -18   1   4       21.03       24.24      2.59 o 
 -17   1   4        0.15       -1.13      1.27 o 
 -16   1   4       14.67       14.08      2.82 o 
 -15   1   4       31.20       29.54      2.56 o 
 -14   1   4        0.80        0.30      1.14 o 
 -13   1   4        0.72        2.87      1.39 o 
 -12   1   4        0.04       -0.01      1.19 o 
 -11   1   4       94.32       96.47      3.57 o 
 -10   1   4       50.11       50.72      2.17 o 
  -9   1   4        9.70       10.00      1.24 o 
  -8   1   4       12.52       13.78      1.31 o 
  -7   1   4       40.07       41.41      1.49 o 
  -6   1   4      332.69      325.12      4.42 o 
  -5   1   4        0.56       -0.28      0.58 o 
  -4   1   4      141.15      133.01      2.54 o 
  -3   1   4        0.04        0.43      0.62 o 
  -2   1   4       45.73       43.02      1.52 o 
  -1   1   4       42.40       45.44      1.60 o 
   0   1   4       12.95       15.95      1.08 o 
   1   1   4        2.70        1.20      0.54 o 
   2   1   4        6.01        7.33      0.71 o 
   3   1   4        0.68        0.49      0.49 o 
   4   1   4        0.51       -0.27      0.49 o 
   5   1   4        6.40        6.41      0.72 o 
   6   1   4        8.56        7.07      0.75 o 
   7   1   4       16.66       16.56      0.98 o 
   8   1   4        8.89        9.50      1.28 o 
   9   1   4       57.56       52.84      1.90 o 
  10   1   4      140.29      135.68      3.11 o 
  11   1   4        6.96        8.45      1.31 o 
  12   1   4        2.46        1.40      0.94 o 
  13   1   4       14.53       14.27      1.38 o 
  14   1   4      120.95      109.18      2.92 o 
  15   1   4       23.90       23.31      2.21 o 
  16   1   4        7.09        4.32      1.52 o 
  17   1   4        1.67       -0.52      1.29 o 
  18   1   4        0.19       -0.41      1.32 o 
  19   1   4        3.23        5.91      1.72 o 
  20   1   4        0.20       -0.64      1.93 o 
  21   1   4       19.41       28.42      3.20 o 
  22   1   4        3.36        5.98      3.77 o 
 -23   2   4       12.46        5.10      1.90 o 
 -22   2   4        3.55        1.22      3.54 o 
 -21   2   4        7.26        6.20      1.86 o 
 -20   2   4        0.01        2.47      1.60 o 
 -19   2   4       39.79       47.95      3.01 o 
 -18   2   4       36.37       35.08      4.05 o 
 -17   2   4       65.15       57.33     10.43 o 
 -16   2   4        4.90        4.46      2.06 o 
 -15   2   4      236.51      200.11      5.95 o 
 -14   2   4       20.85       16.37      2.12 o 
 -13   2   4        1.62        1.63      1.10 o 
 -12   2   4       14.86       13.19      1.56 o 
 -11   2   4       31.65       35.56      2.10 o 
 -10   2   4       43.53       46.80      3.39 o 
  -9   2   4       27.41       23.33      1.73 o 
  -8   2   4        7.46        7.20      1.83 o 
  -7   2   4        7.66        9.98      1.32 o 
  -6   2   4      362.93      340.32      4.65 o 
  -5   2   4        1.01        0.35      1.35 o 
  -4   2   4      243.97      220.46      5.21 o 
  -3   2   4       62.29       59.45      3.17 o 
  -2   2   4       49.70       47.53      2.36 o 
  -1   2   4      498.89      532.66      6.57 o 
   0   2   4      751.54      786.45      8.86 o 
   1   2   4       28.58       43.06      2.22 o 
   2   2   4       66.96       69.72      1.53 o 
   3   2   4        7.79        7.87      0.71 o 
   4   2   4       26.73       27.25      1.08 o 
   5   2   4        9.91        9.06      0.76 o 
   6   2   4        6.65        6.50      0.87 o 
   7   2   4       29.32       30.07      1.44 o 
   8   2   4      215.98      208.22      3.51 o 
   9   2   4       85.90       78.88      2.45 o 
  10   2   4     2259.01     2187.94     20.48 o 
  11   2   4      599.82      583.21      8.31 o 
  12   2   4       31.35       33.53      2.54 o 
  13   2   4       10.48       11.33      1.62 o 
  14   2   4        3.78        4.78      1.38 o 
  15   2   4       45.15       48.04      2.58 o 
  16   2   4        0.38       -0.82      1.20 o 
  17   2   4       44.26       39.70      2.57 o 
  18   2   4       12.32       10.71      1.88 o 
  19   2   4      122.92      138.96      6.29 o 
  20   2   4        1.29       -0.09      1.67 o 
  21   2   4       45.02       64.19      5.06 o 
 -22   3   4       13.84       10.48      2.19 o 
 -21   3   4       15.80       16.00      2.29 o 
 -20   3   4       38.42       25.66      2.58 o 
 -19   3   4      142.63      132.65      4.47 o 
 -18   3   4       45.08       46.30      2.92 o 
 -17   3   4        0.71        2.38      1.48 o 
 -16   3   4       29.65       20.97      2.13 o 
 -15   3   4      117.08      103.40      3.10 o 
 -14   3   4        1.22       -0.35      1.10 o 
 -13   3   4        6.87        7.01      1.33 o 
 -12   3   4       14.42       12.92      1.46 o 
 -11   3   4      225.15      235.38      5.09 o 
 -10   3   4       86.82       95.50      3.18 o 
  -9   3   4       58.69       59.57      2.62 o 
  -8   3   4        8.94        5.00      1.58 o 
  -7   3   4       24.88       23.01      2.90 o 
  -6   3   4     1030.04     1010.07     15.90 o 
  -5   3   4        0.86        2.22      1.30 o 
  -4   3   4      485.17      480.39      9.90 o 
  -3   3   4       92.63      100.46      3.53 o 
  -2   3   4       63.43       62.36      2.83 o 
  -1   3   4      120.15      124.44      3.32 o 
   0   3   4       38.62       44.05      1.83 o 
   1   3   4       19.50       21.63      1.39 o 
   2   3   4        6.13        5.26      1.00 o 
   3   3   4        0.12        1.11      0.75 o 
   4   3   4        8.36        6.58      0.96 o 
   5   3   4        4.03       -0.07      1.13 o 
   6   3   4       46.48       52.01      2.72 o 
   7   3   4       58.39       58.86      2.85 o 
   8   3   4       21.05       21.62      2.11 o 
   9   3   4       81.38       82.78      3.37 o 
  10   3   4      246.34      238.21      5.65 o 
  11   3   4        0.36        1.56      1.92 o 
  12   3   4        1.98       -0.43      1.23 o 
  13   3   4        1.19        1.38      1.39 o 
  14   3   4      249.86      235.94      5.96 o 
  15   3   4       47.26       48.20      4.94 o 
  16   3   4       26.60       24.11      3.19 o 
  17   3   4        1.26       -0.07      1.53 o 
  18   3   4        0.03        0.30      1.92 o 
  19   3   4       12.13       17.52      2.53 o 
  20   3   4        1.44        0.99      1.90 o 
 -21   4   4        1.31        3.41      2.06 o 
 -20   4   4      162.85      185.86      6.58 o 
 -19   4   4       79.14       85.57      4.56 o 
 -18   4   4       15.31       14.74      2.52 o 
 -17   4   4        2.23       -1.80      1.55 o 
 -16   4   4        1.08       -0.61      1.31 o 
 -15   4   4      138.50      121.60      4.59 o 
 -14   4   4       16.61       17.01      2.04 o 
 -13   4   4        0.20        0.81      1.33 o 
 -12   4   4        0.35        0.24      1.26 o 
 -11   4   4       31.40       29.46      2.24 o 
 -10   4   4       13.70       12.40      2.13 o 
  -9   4   4        0.45        0.30      1.83 o 
  -8   4   4       26.80       25.60      2.51 o 
  -7   4   4      167.75      165.57      5.15 o 
  -6   4   4      889.94      873.32     14.67 o 
  -5   4   4       14.02       17.62      2.14 o 
  -4   4   4      551.69      558.58     10.40 o 
  -3   4   4      139.95      150.05      4.64 o 
  -2   4   4      468.58      479.22      9.21 o 
  -1   4   4       49.43       59.45      2.27 o 
   0   4   4      115.38      127.60      3.17 o 
   1   4   4        7.78       11.71      1.27 o 
   2   4   4       28.28       27.99      2.27 o 
   3   4   4       13.70        9.55      1.59 o 
   4   4   4        4.83        7.87      1.53 o 
   5   4   4      286.47      250.20      5.76 o 
   6   4   4      157.38      152.56      4.48 o 
   7   4   4       42.95       43.23      2.71 o 
   8   4   4       42.17       41.93      2.72 o 
   9   4   4       58.60       59.11      4.06 o 
  10   4   4      173.30      156.63      7.96 o 
  11   4   4      329.99      332.80      7.26 o 
  12   4   4       40.20       44.26      3.03 o 
  13   4   4        0.61       -0.69      1.38 o 
  14   4   4      127.62      121.05      4.49 o 
  15   4   4        0.30       -1.44      1.67 o 
  16   4   4        5.50        5.28      1.90 o 
  17   4   4       34.84       33.60      3.01 o 
  18   4   4       12.73       12.84      3.50 o 
  19   4   4       88.37       97.63      7.69 o 
 -19   5   4        0.01        1.19      3.20 o 
 -18   5   4        0.04        0.79      1.82 o 
 -17   5   4        0.13       -1.08      1.59 o 
 -16   5   4        5.46        4.60      1.80 o 
 -15   5   4       11.36        8.63      1.99 o 
 -14   5   4       11.26        5.71      2.40 o 
 -13   5   4       12.89        8.71      1.85 o 
 -12   5   4       40.16       41.71      6.63 o 
 -11   5   4       49.35       44.60      3.46 o 
 -10   5   4        0.52        0.46      1.67 o 
  -9   5   4       59.83       61.75      3.67 o 
  -8   5   4       24.10       20.99      3.40 o 
  -7   5   4      116.78      111.81      4.55 o 
  -6   5   4      206.22      209.00      6.10 o 
  -5   5   4       22.45       19.55      3.00 o 
  -4   5   4      202.31      218.45     13.42 o 
  -3   5   4      428.58      436.23      9.13 o 
  -2   5   4        0.40        3.30      1.46 o 
  -1   5   4       35.15       34.77      2.18 o 
   0   5   4        8.86        7.99      1.27 o 
   1   5   4        6.46        6.89      1.58 o 
   2   5   4       17.54       16.05      1.98 o 
   3   5   4        0.12       -0.47      1.33 o 
   4   5   4        3.01        1.23      1.88 o 
   5   5   4       15.69       13.39      1.94 o 
   6   5   4        1.09        2.39      1.39 o 
   7   5   4       10.01       10.67      1.84 o 
   8   5   4        2.86        4.31      1.54 o 
   9   5   4        9.11        7.65      1.80 o 
  10   5   4        0.41       -0.53      1.35 o 
  11   5   4       40.29       40.53      2.94 o 
  12   5   4        2.03        2.68      1.67 o 
  13   5   4       87.43       94.64      4.18 o 
  14   5   4        3.53        0.56      1.74 o 
  15   5   4        0.10       -1.16      1.58 o 
  16   5   4       10.75        9.51      2.82 o 
  17   5   4        2.44       -0.31      1.73 o 
 -16   6   4        0.28        0.82      1.85 o 
 -15   6   4       65.68       63.58      3.84 o 
 -14   6   4        2.27       -0.05      1.83 o 
 -13   6   4        0.28       -2.51      1.67 o 
 -12   6   4        3.45        1.13      1.99 o 
 -11   6   4       76.06       84.42      4.59 o 
 -10   6   4       29.93       31.89      3.28 o 
  -9   6   4       16.85       16.77      2.63 o 
  -8   6   4        7.30        9.05      2.21 o 
  -7   6   4       73.05       67.15      4.07 o 
  -6   6   4      419.78      401.02     14.63 o 
  -5   6   4        5.01       10.13      2.38 o 
  -4   6   4      262.55      276.18      9.94 o 
  -3   6   4       21.08       16.98      1.96 o 
  -2   6   4      177.54      167.83      4.61 o 
  -1   6   4        1.79        4.90      1.94 o 
   0   6   4       32.67       37.45      3.84 o 
   1   6   4        0.30       -1.19      1.56 o 
   2   6   4       16.01       13.99      2.08 o 
   3   6   4       23.33       28.15      4.56 o 
   4   6   4        6.27        6.18      1.83 o 
   5   6   4      297.01      285.99     10.71 o 
   6   6   4       26.54       22.80      2.43 o 
   7   6   4        1.72        1.65      1.95 o 
   8   6   4       11.57       13.23      2.14 o 
   9   6   4       19.27       16.11      2.35 o 
  10   6   4       15.70       15.05      2.36 o 
  11   6   4       15.00       15.49      2.40 o 
  12   6   4       19.00       21.01      3.13 o 
  13   6   4       44.35       48.25      3.56 o 
  14   6   4       99.33      108.90      9.46 o 
 -12   7   4       28.23       32.61      3.84 o 
 -11   7   4        1.41       -1.77      2.06 o 
 -10   7   4       38.24       40.87      3.89 o 
  -9   7   4        5.78        3.93      2.55 o 
  -8   7   4       30.50       24.85      3.22 o 
  -7   7   4      175.34      166.58      6.65 o 
  -6   7   4        5.80        4.06      2.23 o 
  -5   7   4       12.05        7.33      1.92 o 
  -4   7   4       13.19       11.88      2.01 o 
  -3   7   4      295.46      272.49     15.63 o 
  -2   7   4        8.59       12.77      2.53 o 
  -1   7   4        1.24        2.16      1.89 o 
   0   7   4        0.14        0.99      1.75 o 
   1   7   4        4.08        2.17      3.05 o 
   2   7   4       12.55       13.11      2.24 o 
   3   7   4        0.98        3.93      1.83 o 
   4   7   4        0.35       -2.01      1.48 o 
   5   7   4        6.51        5.05      2.03 o 
   6   7   4        1.77        0.65      1.65 o 
   7   7   4        0.01       -0.63      1.62 o 
   8   7   4        1.50        0.88      2.04 o 
   9   7   4       54.95       54.69      3.67 o 
  10   7   4       41.07       42.25      3.39 o 
  -4   8   4       28.53       28.97      3.56 o 
  -3   8   4       74.36       71.77      4.80 o 
  -2   8   4        1.96        2.82      2.14 o 
  -1   8   4        4.93        4.60      3.05 o 
   0   8   4       37.47       37.91      3.80 o 
   1   8   4       29.22       33.53      8.16 o 
   2   8   4        6.88        8.23      3.79 o 
 -22   1   5        0.75        2.31      3.46 o 
 -21   1   5       12.02        7.44      2.32 o 
 -20   1   5        0.74        3.70      1.88 o 
 -19   1   5        1.30        3.16      1.87 o 
 -18   1   5        6.61        8.38      3.56 o 
 -17   1   5      402.38      350.65      8.78 o 
 -16   1   5       80.31       74.36      5.71 o 
 -15   1   5        4.02        5.61      1.77 o 
 -14   1   5       48.72       49.80      3.34 o 
 -13   1   5        1.77        3.21      1.58 o 
 -12   1   5        5.14        7.20      1.79 o 
 -11   1   5       65.26       63.85      3.43 o 
 -10   1   5        8.60        6.19      1.67 o 
  -9   1   5       81.01       78.49      3.66 o 
  -8   1   5      831.05      809.95     11.01 o 
  -7   1   5        0.09        1.39      1.08 o 
  -6   1   5     1885.23     1853.59     30.23 o 
  -5   1   5      309.52      312.69      7.25 o 
  -4   1   5       64.33       68.06      2.47 o 
  -3   1   5        0.44        0.81      0.79 o 
  -2   1   5      248.59      247.79      4.06 o 
  -1   1   5        6.84        9.59      1.23 o 
   0   1   5       70.30       75.65      1.71 o 
   1   1   5       15.81       20.82      1.15 o 
   2   1   5        3.93        2.70      0.69 o 
   3   1   5      139.16      115.08      2.21 o 
   4   1   5        0.33       -0.45      0.65 o 
   5   1   5        4.00        0.89      0.74 o 
   6   1   5       89.56       80.50      2.36 o 
   7   1   5      133.63      132.31      3.03 o 
   8   1   5     2154.80     2105.32     19.94 o 
   9   1   5      585.57      579.78      7.30 o 
  10   1   5      223.27      211.24      5.57 o 
  11   1   5      136.01      130.11      3.15 o 
  12   1   5      138.94      137.50      3.31 o 
  13   1   5      118.73      114.65      3.41 o 
  14   1   5       38.76       41.04      2.75 o 
  15   1   5        9.61       10.03      1.48 o 
  16   1   5        0.38        1.58      1.17 o 
  17   1   5       47.46       57.12      3.09 o 
  18   1   5        3.34        3.29      1.76 o 
  19   1   5      325.84      431.37     11.57 o 
 -21   2   5        0.98       -0.84      1.55 o 
 -20   2   5       35.00       42.90      3.54 o 
 -19   2   5       67.31       70.62      4.39 o 
 -18   2   5       14.89       14.85      5.87 o 
 -17   2   5        3.42        1.68      1.67 o 
 -16   2   5        0.19       -0.62      1.56 o 
 -15   2   5        0.00        1.97      1.61 o 
 -14   2   5        1.52        3.24      1.65 o 
 -13   2   5       10.00       10.08      3.38 o 
 -12   2   5        0.06       -0.25      2.43 o 
 -11   2   5        4.00        2.13      1.47 o 
 -10   2   5      146.94      143.79      3.91 o 
  -9   2   5      186.61      194.16      6.97 o 
  -8   2   5      114.99      113.82      3.44 o 
  -7   2   5       31.29       30.70      2.58 o 
  -6   2   5      577.89      575.51     13.13 o 
  -5   2   5      119.76      130.20      4.49 o 
  -4   2   5       58.24       55.07      2.58 o 
  -3   2   5       18.87       22.04      1.60 o 
  -2   2   5      219.80      226.00      3.77 o 
  -1   2   5      157.62      165.57      3.61 o 
   0   2   5        0.01        1.37      0.88 o 
   1   2   5        0.00        0.59      0.85 o 
   2   2   5        0.18       -1.06      0.73 o 
   3   2   5       66.22       54.04      2.37 o 
   4   2   5        7.06        5.80      1.45 o 
   5   2   5       69.81       59.45      2.87 o 
   6   2   5       16.55       14.13      1.82 o 
   7   2   5       25.39       29.00      2.32 o 
   8   2   5      264.71      278.14      6.19 o 
   9   2   5       64.27       68.28      3.19 o 
  10   2   5       16.55       24.80      5.02 o 
  11   2   5       25.60       30.19      2.51 o 
  12   2   5        0.45       -0.35      1.34 o 
  13   2   5        6.57        5.33      1.73 o 
  14   2   5        1.15        1.40      1.52 o 
  15   2   5        2.96        2.80      1.71 o 
  16   2   5        0.65       -2.09      1.39 o 
  17   2   5        0.38       -0.15      1.69 o 
  18   2   5        1.88        2.00      1.91 o 
  19   2   5       14.39       14.16      2.54 o 
 -20   3   5        0.52        2.72      4.09 o 
 -19   3   5        8.56        2.52      3.82 o 
 -18   3   5       37.79       45.75      5.64 o 
 -17   3   5       86.29       70.71      4.36 o 
 -16   3   5       56.51       61.77      4.03 o 
 -15   3   5        2.02        0.41      1.55 o 
 -14   3   5       43.53       42.57      3.37 o 
 -13   3   5       19.24       20.03      2.52 o 
 -12   3   5       42.45       45.14      4.13 o 
 -11   3   5        0.14       -0.53      1.28 o 
 -10   3   5        3.01        1.73      1.91 o 
  -9   3   5       57.14       55.91      2.73 o 
  -8   3   5      253.62      248.17      7.14 o 
  -7   3   5        0.00        0.20      1.12 o 
  -6   3   5      948.55      926.93     15.35 o 
  -5   3   5      100.56      120.00      4.40 o 
  -4   3   5       64.90       65.66      4.62 o 
  -3   3   5       31.36       37.98      2.61 o 
  -2   3   5      118.23      122.01      4.15 o 
  -1   3   5        0.00        1.70      1.02 o 
   0   3   5       13.75       17.28      1.48 o 
   1   3   5        6.98        8.24      1.21 o 
   2   3   5        0.71       -1.17      1.08 o 
   3   3   5      228.56      185.02      4.94 o 
   4   3   5       31.70       33.66      3.78 o 
   5   3   5        5.93        2.96      3.03 o 
   6   3   5        5.36        1.97      1.44 o 
   7   3   5       69.89       69.90      3.31 o 
   8   3   5      437.77      430.27      8.35 o 
   9   3   5      304.75      294.32      6.74 o 
  10   3   5        3.52        6.35      1.65 o 
  11   3   5       13.25       11.80      2.02 o 
  12   3   5       37.26       45.20      3.10 o 
  13   3   5       21.68       20.57      2.44 o 
  14   3   5       24.22       25.20      2.66 o 
  15   3   5       75.94       79.99      4.01 o 
  16   3   5        6.70        2.13      2.90 o 
  17   3   5       38.25       42.08      3.33 o 
  18   3   5        1.00        0.87      1.92 o 
 -18   4   5        2.18       -1.20      1.83 o 
 -17   4   5        0.00       -1.41      1.83 o 
 -16   4   5        0.09       -2.40      1.60 o 
 -15   4   5        2.85        2.19      1.86 o 
 -14   4   5        0.09        1.26      1.58 o 
 -13   4   5        1.85       -0.84      1.38 o 
 -12   4   5        2.59        4.07      1.60 o 
 -11   4   5        1.89        1.03      1.43 o 
 -10   4   5       28.34       27.05      2.33 o 
  -9   4   5       37.30       42.55      2.68 o 
  -8   4   5       38.34       29.69      2.78 o 
  -7   4   5        1.92        1.99      1.54 o 
  -6   4   5      241.06      240.79      6.50 o 
  -5   4   5        1.53        3.16      1.52 o 
  -4   4   5        4.71        4.12      1.58 o 
  -3   4   5       70.61       65.50      3.35 o 
  -2   4   5       68.65       64.91      2.78 o 
  -1   4   5       38.95       41.70      2.35 o 
   0   4   5       10.48       10.00      1.36 o 
   1   4   5        0.13       -1.44      1.16 o 
   2   4   5        0.78        1.17      1.35 o 
   3   4   5       77.09       64.03      3.21 o 
   4   4   5        0.02       -1.15      1.25 o 
   5   4   5      125.39      121.18      4.27 o 
   6   4   5      101.08      112.68      4.18 o 
   7   4   5        0.38        0.66      1.40 o 
   8   4   5      283.67      295.77      6.95 o 
   9   4   5      114.20      121.82      4.48 o 
  10   4   5       18.98       21.21      2.49 o 
  11   4   5       28.79       27.55      2.71 o 
  12   4   5        2.78        3.42      1.73 o 
  13   4   5       11.27       12.14      2.17 o 
  14   4   5       11.21       11.76      2.31 o 
  15   4   5        0.94       -1.03      1.91 o 
  16   4   5        1.16       -1.45      1.78 o 
 -16   5   5       25.71       23.20      3.58 o 
 -15   5   5        0.73        1.17      1.83 o 
 -14   5   5       12.33       11.94      2.21 o 
 -13   5   5       51.68       56.01      3.38 o 
 -12   5   5       77.20       90.56      3.85 o 
 -11   5   5       64.46       67.34      3.47 o 
 -10   5   5       10.27       11.46      2.30 o 
  -9   5   5        4.89       -0.19      1.86 o 
  -8   5   5        7.54        5.52      2.05 o 
  -7   5   5        0.18        1.73      2.14 o 
  -6   5   5      202.16      206.47      6.31 o 
  -5   5   5        0.54        2.24      1.67 o 
  -4   5   5       64.18       64.67      5.88 o 
  -3   5   5       80.69       82.37      3.39 o 
  -2   5   5       63.09       75.60      3.17 o 
  -1   5   5        0.05        0.34      1.54 o 
   0   5   5        0.12        2.51      2.74 o 
   1   5   5        3.24        3.35      1.56 o 
   2   5   5        1.73        0.69      1.41 o 
   3   5   5      241.87      216.69      7.61 o 
   4   5   5       54.02       52.63      3.26 o 
   5   5   5        5.08        1.60      1.48 o 
   6   5   5       26.13       24.61      2.55 o 
   7   5   5      174.32      160.99      5.38 o 
   8   5   5       29.97       34.30      2.96 o 
   9   5   5       84.21       89.49      5.63 o 
  10   5   5       48.44       59.57      3.68 o 
  11   5   5       13.28       17.36      2.53 o 
  12   5   5      164.12      190.07      8.88 o 
  13   5   5        0.33        1.47      1.78 o 
  14   5   5      117.67      120.86      5.05 o 
 -13   6   5        0.17        2.26      1.94 o 
 -12   6   5        7.15       13.80      2.42 o 
 -11   6   5       17.50       26.21      3.59 o 
 -10   6   5       27.53       32.25      3.42 o 
  -9   6   5       48.81       50.29      3.94 o 
  -8   6   5       16.55       15.03      2.69 o 
  -7   6   5       26.11       24.54      3.00 o 
  -6   6   5       27.05       19.64      4.91 o 
  -5   6   5      298.80      281.80      7.80 o 
  -4   6   5       42.74       41.49      2.81 o 
  -3   6   5       66.70       60.58      4.18 o 
  -2   6   5       16.00       18.22      2.72 o 
  -1   6   5        8.91        9.85      2.38 o 
   0   6   5       13.67       10.94      2.39 o 
   1   6   5        0.45       -0.81      1.68 o 
   2   6   5        5.15        3.24      1.73 o 
   3   6   5        2.99        3.46      1.83 o 
   4   6   5       14.53       18.55      2.51 o 
   5   6   5       60.77       60.74      6.06 o 
   6   6   5      134.64      136.44      5.01 o 
   7   6   5       29.04       37.41      3.15 o 
   8   6   5       58.67       54.90      3.65 o 
   9   6   5       55.29       56.21      3.76 o 
  10   6   5        0.59        1.64      1.88 o 
  11   6   5        9.94       16.41      5.12 o 
  -7   7   5        0.10        0.94      2.19 o 
  -6   7   5       20.90        9.36      2.71 o 
  -5   7   5       23.06       16.83      3.06 o 
  -4   7   5       41.31       29.55      3.48 o 
  -3   7   5       69.03       59.55     10.73 o 
  -2   7   5       63.11       71.85      4.76 o 
  -1   7   5        8.51       11.09      2.70 o 
   0   7   5        2.38        0.40      1.97 o 
   1   7   5        1.17       -1.17      2.73 o 
   2   7   5        0.13       -1.28      3.61 o 
   3   7   5       59.95       52.27      4.34 o 
   4   7   5        2.37        1.84      1.85 o 
   5   7   5        2.56        0.37      1.71 o 
 -19   0   6       66.33       59.48      6.06 o 
 -18   0   6       92.45       89.16      6.73 o 
 -17   0   6       32.33       28.10      4.43 o 
 -16   0   6       33.10       22.01      3.97 o 
 -15   0   6        0.26       -2.58      1.88 o 
 -14   0   6       38.02       35.14      4.37 o 
 -13   0   6        0.02        1.91      2.21 o 
 -12   0   6       82.75       77.46      5.73 o 
 -11   0   6        3.82        7.46      2.88 o 
 -10   0   6       44.43       42.35      4.61 o 
  -9   0   6       45.67       54.33      4.97 o 
  -8   0   6     2809.38     2783.78     54.57 o 
  -7   0   6       17.19       17.92      3.27 o 
  -6   0   6        3.26        2.52      2.21 o 
  -5   0   6       13.35       19.39      2.76 o 
  -4   0   6       20.20       20.58      2.11 o 
  -3   0   6      137.02      135.11      4.42 o 
  -2   0   6        8.20       14.30      2.79 o 
  -1   0   6       38.31       41.97      2.25 o 
   0   0   6        0.66        1.52      1.02 o 
   1   0   6      249.87      230.75      4.93 o 
   2   0   6       23.02       23.47      1.68 o 
   3   0   6      278.73      246.80      6.65 o 
   4   0   6      158.00      142.49      3.42 o 
   5   0   6        6.25        5.98      1.45 o 
   6   0   6       23.91       23.09      2.11 o 
   7   0   6      149.85      140.44      4.26 o 
   8   0   6      113.84      108.42      3.86 o 
   9   0   6      360.81      376.64      7.54 o 
  10   0   6        1.93       -0.70      1.33 o 
  11   0   6       22.88       23.90      2.38 o 
  12   0   6        3.68        2.30      1.59 o 
  13   0   6        1.10       -0.36      1.52 o 
  14   0   6       28.40       23.05      3.55 o 
  15   0   6        3.75        1.69      1.77 o 
  16   0   6       18.41       21.75      3.54 o 
  17   0   6      291.96      320.25      9.87 o 
 -19   1   6       12.18       16.43      3.97 o 
 -18   1   6        0.40        1.13      1.73 o 
 -17   1   6        1.01       -0.39      1.67 o 
 -16   1   6        0.06       -2.26      1.51 o 
 -15   1   6        0.45        0.83      1.97 o 
 -14   1   6        3.05        4.69      1.93 o 
 -13   1   6        8.26        8.10      3.32 o 
 -12   1   6        0.36       -0.68      1.43 o 
 -11   1   6       31.63       28.86      2.83 o 
 -10   1   6       21.71       21.11      2.94 o 
  -9   1   6       22.53       16.52      2.41 o 
  -8   1   6        1.07        2.57      2.00 o 
  -7   1   6       32.52       41.03      4.12 o 
  -6   1   6        0.65        4.25      1.28 o 
  -5   1   6       36.91       34.57      2.19 o 
  -4   1   6       37.50       34.66      2.21 o 
  -3   1   6        9.76        8.15      1.17 o 
  -2   1   6        0.40       -0.51      0.66 o 
  -1   1   6        3.66        4.16      0.83 o 
   0   1   6        1.84        2.20      0.75 o 
   1   1   6        3.96        0.51      0.69 o 
   2   1   6        0.23       -0.83      0.64 o 
   3   1   6       24.96       20.19      1.33 o 
   4   1   6       30.33       31.88      1.61 o 
   5   1   6       34.24       34.65      1.63 o 
   6   1   6       67.75       65.91      2.33 o 
   7   1   6       73.07       73.12      3.60 o 
   8   1   6      152.91      152.85      4.05 o 
   9   1   6       17.12       18.56      1.86 o 
  10   1   6       15.51       15.95      1.81 o 
  11   1   6        0.64       -0.24      1.31 o 
  12   1   6       66.52       67.13      3.55 o 
  13   1   6       12.30       12.43      2.18 o 
  14   1   6        0.28        0.70      1.53 o 
  15   1   6        0.14       -0.60      1.67 o 
  16   1   6        0.62        0.28      1.76 o 
 -18   2   6       54.61       55.72      6.26 o 
 -17   2   6        8.94        8.71      2.27 o 
 -16   2   6       24.83       17.30      2.72 o 
 -15   2   6        0.24        1.62      1.71 o 
 -14   2   6       25.27       25.35      2.89 o 
 -13   2   6       24.57       28.24      2.94 o 
 -12   2   6        1.29       -0.79      1.49 o 
 -11   2   6        5.14        4.65      2.96 o 
 -10   2   6       28.32       27.56      2.88 o 
  -9   2   6        0.20        4.56      2.73 o 
  -8   2   6     1295.90     1312.02     17.01 o 
  -7   2   6       65.73       74.72      3.11 o 
  -6   2   6        0.25        0.48      1.31 o 
  -5   2   6        2.23        3.63      1.34 o 
  -4   2   6        9.22        9.23      1.54 o 
  -3   2   6       25.27       23.99      1.99 o 
  -2   2   6        2.74        2.98      1.09 o 
  -1   2   6       51.59       50.32      1.98 o 
   0   2   6        1.46        0.93      1.17 o 
   1   2   6      232.74      202.79      3.77 o 
   2   2   6       20.13       21.07      1.84 o 
   3   2   6      198.46      163.86      5.77 o 
   4   2   6       78.69       74.24      3.35 o 
   5   2   6        0.09        2.84      1.53 o 
   6   2   6       45.88       50.50      3.05 o 
   7   2   6      105.63      106.26      4.06 o 
   8   2   6       40.47       39.83      2.88 o 
   9   2   6      108.90      111.29      6.09 o 
  10   2   6        0.72        2.03      1.60 o 
  11   2   6        1.32        2.09      1.53 o 
  12   2   6       14.24       19.63      2.49 o 
  13   2   6       10.07       10.56      2.30 o 
  14   2   6       17.27       20.61      2.65 o 
  15   2   6        2.58        4.08      2.15 o 
  16   2   6       12.25       10.76      2.39 o 
 -17   3   6        6.24        4.41      2.31 o 
 -16   3   6        0.02        0.85      2.01 o 
 -15   3   6        1.35        2.50      1.97 o 
 -14   3   6       15.52       20.84      2.91 o 
 -13   3   6       43.44       57.13      4.04 o 
 -12   3   6        0.10       -1.59      1.55 o 
 -11   3   6      133.93      143.27      5.59 o 
 -10   3   6       95.02       92.58      4.54 o 
  -9   3   6       42.17       44.74      2.76 o 
  -8   3   6       14.82       20.04      2.11 o 
  -7   3   6       86.82       92.80      3.46 o 
  -6   3   6        6.55        6.38      1.60 o 
  -5   3   6       79.63       77.70      3.20 o 
  -4   3   6       63.15       55.00      3.20 o 
  -3   3   6       11.67       10.33      1.86 o 
  -2   3   6        1.99        1.26      1.73 o 
  -1   3   6        5.46        5.02      1.30 o 
   0   3   6        1.02        0.09      1.44 o 
   1   3   6       15.90       12.89      1.96 o 
   2   3   6        0.56       -0.47      1.26 o 
   3   3   6       75.81       65.41      3.37 o 
   4   3   6       40.84       45.39      3.03 o 
   5   3   6       37.50       35.12      3.00 o 
   6   3   6      267.64      260.30      6.51 o 
   7   3   6      211.17      215.24      5.96 o 
   8   3   6      322.96      332.05      8.77 o 
   9   3   6        2.32        1.76      1.64 o 
  10   3   6       30.05       32.57      2.90 o 
  11   3   6       16.88       24.24      2.71 o 
  12   3   6      177.51      202.85      6.92 o 
  13   3   6       19.71       22.38      2.79 o 
  14   3   6        5.60        4.08      1.98 o 
 -15   4   6        3.32        3.85      2.73 o 
 -14   4   6       10.86       15.26      2.82 o 
 -13   4   6      111.67      127.37      5.65 o 
 -12   4   6       77.18       79.37      9.99 o 
 -11   4   6       45.62       44.45      2.98 o 
 -10   4   6        4.96        2.55      1.71 o 
  -9   4   6       93.84       92.23      4.98 o 
  -8   4   6       63.47       62.91      3.25 o 
  -7   4   6      139.65      132.98      4.32 o 
  -6   4   6        4.37        4.69      2.17 o 
  -5   4   6        0.07        0.09      1.49 o 
  -4   4   6      168.45      164.70      5.49 o 
  -3   4   6       20.47       20.09      2.23 o 
  -2   4   6        2.93        4.39      1.87 o 
  -1   4   6       46.14       43.63      3.47 o 
   0   4   6        3.13        4.10      1.82 o 
   1   4   6      112.14      105.53      5.88 o 
   2   4   6        9.23        9.92      2.03 o 
   3   4   6       47.13       33.79      2.83 o 
   4   4   6        6.52        8.71      1.96 o 
   5   4   6       15.85       14.73      2.27 o 
   6   4   6      114.47      126.81      4.75 o 
   7   4   6       73.19       80.41      4.03 o 
   8   4   6        9.32       11.09      2.27 o 
   9   4   6        1.42       -0.61      1.56 o 
  10   4   6       11.35       14.08      3.50 o 
  11   4   6        8.25        6.20      2.17 o 
  12   4   6       85.35      109.94      4.88 o 
 -12   5   6        0.37        0.63      1.76 o 
 -11   5   6       93.96       87.49      4.04 o 
 -10   5   6       64.49       58.75      3.52 o 
  -9   5   6        0.44        0.15      1.63 o 
  -8   5   6      133.08      130.02      4.56 o 
  -7   5   6       12.11       13.08      2.49 o 
  -6   5   6        9.58        7.95      2.24 o 
  -5   5   6        0.25        1.94      1.76 o 
  -4   5   6        3.52        4.34      2.06 o 
  -3   5   6        7.06       13.48      2.85 o 
  -2   5   6        2.61        2.73      1.84 o 
  -1   5   6        0.15        1.24      2.11 o 
   0   5   6        0.64       -0.13      1.60 o 
   1   5   6        0.11       -1.55      1.52 o 
   2   5   6        0.30        0.02      1.55 o 
   3   5   6        5.70        2.28      1.70 o 
   4   5   6       34.62       36.62      3.11 o 
   5   5   6       51.25       54.43      5.33 o 
   6   5   6      134.39      130.33      4.97 o 
   7   5   6       38.68       39.16      3.90 o 
   8   5   6        2.96        1.07      1.74 o 
   9   5   6       79.92       83.46      5.94 o 
  10   5   6        0.01        0.80      3.04 o 
  -7   6   6       12.78       20.71      4.55 o 
  -6   6   6       13.41       15.16      4.03 o 
  -5   6   6       42.79       37.25      3.75 o 
  -4   6   6       91.79       97.39      5.28 o 
  -3   6   6       32.09       34.84      3.70 o 
  -2   6   6       23.26       28.42      6.09 o 
  -1   6   6       19.43       18.99      3.07 o 
   0   6   6        0.28        2.02      2.20 o 
   1   6   6       27.85       26.14      3.34 o 
   2   6   6        2.66        6.31      2.43 o 
   3   6   6        0.04       -0.43      1.81 o 
   4   6   6        1.25        1.91      1.91 o 
 -15   1   7       85.19      100.94      5.21 o 
 -14   1   7        8.97       12.77      2.65 o 
 -13   1   7       77.72       86.37      4.75 o 
 -12   1   7      106.40      112.98      5.24 o 
 -11   1   7       82.07       81.21      4.48 o 
 -10   1   7      322.16      315.07      9.88 o 
  -9   1   7        3.51        6.22      1.99 o 
  -8   1   7       44.14       41.96      3.65 o 
  -7   1   7      317.25      323.05      8.34 o 
  -6   1   7       43.82       47.06      3.46 o 
  -5   1   7        6.83        5.53      2.68 o 
  -4   1   7        1.14        1.50      1.83 o 
  -3   1   7       10.99       10.92      2.50 o 
  -2   1   7        4.91        3.01      1.03 o 
  -1   1   7       59.65       61.48      3.63 o 
   0   1   7        2.49        0.92      0.85 o 
   1   1   7      374.54      325.63      7.27 o 
   2   1   7        2.16        4.00      1.79 o 
   3   1   7        0.00        0.65      0.87 o 
   4   1   7       13.50       16.33      2.12 o 
   5   1   7        0.54        1.34      1.02 o 
   6   1   7       24.29       27.45      2.59 o 
   7   1   7       51.15       44.60      4.32 o 
   8   1   7        2.65        0.97      1.22 o 
   9   1   7       64.09       64.30      6.25 o 
  10   1   7       87.89      106.48      3.81 o 
  11   1   7       29.43       34.94      2.63 o 
  12   1   7      140.58      154.34      4.68 o 
 -14   2   7       23.79       23.74      3.17 o 
 -13   2   7       13.22       12.74      2.61 o 
 -12   2   7        0.07        3.51      2.11 o 
 -11   2   7        6.06        6.04      2.49 o 
 -10   2   7      239.95      225.55      7.21 o 
  -9   2   7        4.57        4.51      2.46 o 
  -8   2   7       56.67       57.01      3.90 o 
  -7   2   7        9.06       10.71      3.40 o 
  -6   2   7        4.69        2.72      1.86 o 
  -5   2   7       38.46       46.18      6.75 o 
  -4   2   7       10.86       10.94      1.72 o 
  -3   2   7        0.03       -1.27      1.07 o 
  -2   2   7        0.03       -0.08      1.07 o 
  -1   2   7        0.06        1.28      1.33 o 
   0   2   7        4.27        6.33      1.66 o 
   1   2   7        1.64        3.47      1.50 o 
   2   2   7       55.65       54.97      2.63 o 
   3   2   7       17.05       15.75      1.67 o 
   4   2   7       17.10       20.71      1.79 o 
   5   2   7      101.07       95.08      3.46 o 
   6   2   7       76.94       67.94      3.13 o 
   7   2   7       72.15       78.78      3.34 o 
   8   2   7        5.28        7.70      1.74 o 
   9   2   7       90.13       90.84      4.23 o 
  10   2   7      120.05      134.76      4.96 o 
  11   2   7       31.40       38.69      3.20 o 
 -12   3   7        1.52        1.33      3.06 o 
 -11   3   7       21.08       20.54      3.03 o 
 -10   3   7       64.73       71.79      8.93 o 
  -9   3   7       18.08       23.09      3.85 o 
  -8   3   7        0.72        0.90      3.76 o 
  -7   3   7        2.59        4.10      2.05 o 
  -6   3   7       32.23       31.13      2.90 o 
  -5   3   7        2.55        4.90      1.63 o 
  -4   3   7       36.84       44.84      2.47 o 
  -3   3   7       78.13       83.18      6.39 o 
  -2   3   7        1.17       -1.31      1.42 o 
  -1   3   7       37.95       37.67      4.06 o 
   0   3   7        2.91        3.87      1.63 o 
   1   3   7       86.49       69.23      4.36 o 
   2   3   7       14.85       20.64      2.88 o 
   3   3   7        3.17        3.92      1.77 o 
   4   3   7        0.20        0.61      1.56 o 
   5   3   7       97.72      111.74      4.58 o 
   6   3   7      101.92      116.00      9.86 o 
   7   3   7       30.29       28.44      3.27 o 
   8   3   7        7.42        6.95      2.61 o 
   9   3   7       48.38       50.01      3.64 o 
  -9   4   7       19.52       12.98      2.73 o 
  -8   4   7       64.85       59.46      4.24 o 
  -7   4   7       26.53       25.33      2.58 o 
  -6   4   7        0.54        1.63      2.14 o 
  -5   4   7       50.52       51.60      3.31 o 
  -4   4   7       22.19       22.70      2.57 o 
  -3   4   7        0.09        2.70      2.03 o 
  -2   4   7        3.04        3.55      2.03 o 
  -1   4   7        1.69       -0.54      1.80 o 
   0   4   7        3.42        5.69      2.33 o 
   1   4   7       35.03       49.10      7.02 o 
   2   4   7       23.21       22.40      3.09 o 
   3   4   7        2.41        3.40      1.88 o 
   4   4   7        4.24        3.17      1.91 o 
   5   4   7       21.83       16.88      2.58 o 
   6   4   7        0.83        1.48      1.79 o 
  -8   0   8       12.40       13.55      3.70 o 
  -7   0   8      104.31      119.26      7.67 o 
  -6   0   8        9.57       17.01      3.91 o 
  -5   0   8       15.59       20.58      4.24 o 
  -4   0   8       25.60       37.68      4.79 o 
  -3   0   8        1.24        6.37      2.97 o 
  -2   0   8       16.36       14.43      3.64 o 
   2   0   8       79.57       83.82      6.37 o 
   3   0   8       71.71       74.24      6.37 o 
   4   0   8        0.27        4.70      3.24 o 
  -7   1   8        0.00       -2.52      1.68 o 
  -6   1   8       20.54       24.36      3.06 o 
  -5   1   8       12.75       16.23      3.23 o 
  -4   1   8        0.51        0.58      1.47 o 
  -3   1   8        0.00        1.69      1.49 o 
  -2   1   8        0.94        0.66      1.89 o 
  -1   1   8       11.43       16.88      2.72 o 
   0   1   8        0.15       -0.58      1.48 o 
   1   1   8        3.98        4.11      2.07 o 
   2   1   8        3.86        2.33      2.55 o 
   3   1   8        0.34        0.32      1.79 o 
   4   1   8       20.76       30.17      5.03 o 
  -4   2   8       18.60       25.07      3.21 o 
  -3   2   8        0.89        1.09      1.92 o 
  -2   2   8        6.01        9.72      2.57 o 
  -1   2   8       43.38       36.71      3.58 o 
   0   2   8       13.61       19.26      2.40 o 
   1   2   8        0.04        0.11      1.52 o 
                                                 
